# Supplementary material for: The Effects of Cropping Regimes on Fungal and Bacterial Communities of Wheat and Faba Bean in a Greenhouse Pot Experiment Differ between Plant Species and Compartment
Source: Front Microbiol. 2017 May 29;8:902. doi: 10.3389/fmicb.2017.00902 (PMC5447230; doi:10.3389/fmicb.2017.00902)
Supplement: Supplementary file 1 [file Table1.XLS]

## Sheet: Soil_characteristics
Table S1. Soil characteristics. FBM/WM = faba bean/wheat monoculture, RI = row intercropping, MI = mixed intercropping, FB_RI/W_RI = faba bean/wheat row intercropping, FB_MI/W_MI = faba bean/wheat mixed intercropping; 1-5 = replicate 1-5.
Sample	Plant	Regime	Soil Type	Moisture (%)	C (%)	N (%)	C:N	pHwater	pHKCl
FBM_1	Faba bean	Monoculture	Bulk	31.5	11.06	0.2343	47.2044	6.58	6.35
FBM_2	Faba bean	Monoculture	Bulk	22.98	6.024	0.1348	44.6884	6.88	6.6
FBM_3	Faba bean	Monoculture	Bulk	27.34	5.852	0.1256	46.5924	6.89	6.59
FBM_4	Faba bean	Monoculture	Bulk	35.87	9.719	0.212	45.8443	6.86	6.56
FBM_5	Faba bean	Monoculture	Bulk	38.4	9.451	0.1996	47.3497	7.02	6.71
WM_1	Wheat	Monoculture	Bulk	14.87	6.0665	0.1328	45.6815	6.91	6.6
WM_2	Wheat	Monoculture	Bulk	13.7	5.5545	0.12775	43.4795	6.88	6.59
WM_3	Wheat	Monoculture	Bulk	17.59	6.935	0.155	44.7419	6.63	6.5
WM_4	Wheat	Monoculture	Bulk	22.3	6.432	0.1437	44.7599	6.86	6.63
WM_5	Wheat	Monoculture	Bulk	22.24	6.657	0.142	46.8803	6.79	6.54
RI_1	Mix (bean/wheat)	Row Intercropping	Bulk	21.68	6.434	0.1407	45.7285	6.53	6.42
RI_2	Mix (bean/wheat)	Row Intercropping	Bulk	27.14	10.36	0.2195	47.1982	6.89	6.57
RI_3	Mix (bean/wheat)	Row Intercropping	Bulk	20.77	7.339	0.1529	47.9987	6.98	6.58
RI_4	Mix (bean/wheat)	Row Intercropping	Bulk	21.03	9.236	0.2011	45.9274	6.71	6.43
RI_5	Mix (bean/wheat)	Row Intercropping	Bulk	17.07	5.009	0.1101	45.495	6.84	6.59
MI_1	Mix (bean/wheat)	Mixed Intercropping	Bulk	23.31	6.82	0.1444	47.2299	7.04	6.7
MI_2	Mix (bean/wheat)	Mixed Intercropping	Bulk	23.09	9.305	0.1967	47.3055	6.67	6.46
MI_3	Mix (bean/wheat)	Mixed Intercropping	Bulk	24.6	7.865	0.1662	47.3225	6.87	6.54
MI_4	Mix (bean/wheat)	Mixed Intercropping	Bulk	28.52	8.257	0.1752	47.129	6.82	6.54
MI_5	Mix (bean/wheat)	Mixed Intercropping	Bulk	25.43	6.902	0.1436	48.0641	6.82	6.58
FBM_1	Faba bean	Monoculture	Rhizosphere	33.01	10.63	0.2316	45.8981	NA	NA
FBM_2	Faba bean	Monoculture	Rhizosphere	29.65	11.06	0.2252	49.1119	NA	NA
FBM_3	Faba bean	Monoculture	Rhizosphere	35.29	11.69	0.2485	47.0423	NA	NA
FBM_4	Faba bean	Monoculture	Rhizosphere	37.31	10.1	0.2047	49.3405	NA	NA
FBM_5	Faba bean	Monoculture	Rhizosphere	36.9	8.996	0.1806	49.8117	NA	NA
WM_1	Wheat	Monoculture	Rhizosphere	21.21	13.49	0.2631	51.2733	NA	NA
WM_2	Wheat	Monoculture	Rhizosphere	18.82	11.04	0.2151	51.325	NA	NA
WM_3	Wheat	Monoculture	Rhizosphere	23.31	10.67	0.2207	48.3462	NA	NA
WM_4	Wheat	Monoculture	Rhizosphere	21.46	9.0295	0.1706	52.9279	NA	NA
WM_5	Wheat	Monoculture	Rhizosphere	26.85	10.05	0.2113	47.5627	NA	NA
FB_RI_1	Faba bean	Row Intercropping	Rhizosphere	27.75	13.02	0.2616	49.7706	NA	NA
FB_RI_2	Faba bean	Row Intercropping	Rhizosphere	29.82	12.1	0.2404	50.3328	NA	NA
FB_RI_3	Faba bean	Row Intercropping	Rhizosphere	32.32	15.28	0.3152	48.4772	NA	NA
FB_RI_4	Faba bean	Row Intercropping	Rhizosphere	32.93	17.49	0.3414	51.2302	NA	NA
FB_RI_5	Faba bean	Row Intercropping	Rhizosphere	22.77	10.89	0.2142	50.8403	NA	NA
FB_MI_1	Faba bean	Mixed Intercropping	Rhizosphere	26.13	9.392	0.1843	50.9604	NA	NA
FB_MI_2	Faba bean	Mixed Intercropping	Rhizosphere	16.67	12.27	0.264	46.4773	NA	NA
FB_MI_3	Faba bean	Mixed Intercropping	Rhizosphere	28.11	12.93	0.2468	52.3906	NA	NA
FB_MI_4	Faba bean	Mixed Intercropping	Rhizosphere	34.31	14.75	0.2974	49.5965	NA	NA
FB_MI_5	Faba bean	Mixed Intercropping	Rhizosphere	26.72	10.12	0.2004	50.499	NA	NA
W_RI_1	Wheat	Row Intercropping	Rhizosphere	26.98	11.71	0.2249	52.0676	NA	NA
W_RI_2	Wheat	Row Intercropping	Rhizosphere	29	12.73	0.26	48.9615	NA	NA
W_RI_3	Wheat	Row Intercropping	Rhizosphere	30.47	14.18	0.2803	50.5887	NA	NA
W_RI_4	Wheat	Row Intercropping	Rhizosphere	23.91	13.4	0.2613	51.2821	NA	NA
W_RI_5	Wheat	Row Intercropping	Rhizosphere	21.82	8.367	0.1619	51.68	NA	NA
W_MI_1	Wheat	Mixed Intercropping	Rhizosphere	25.33	8.472	0.1642	51.5956	NA	NA
W_MI_2	Wheat	Mixed Intercropping	Rhizosphere	19.65	9.998	0.2023	49.4217	NA	NA
W_MI_3	Wheat	Mixed Intercropping	Rhizosphere	21.13	8.016	0.1556	51.5167	NA	NA
W_MI_4	Wheat	Mixed Intercropping	Rhizosphere	NA	NA	NA	NA	NA	NA
W_MI_5	Wheat	Mixed Intercropping	Rhizosphere	33.33	11.43	0.2149	53.1875	NA	NA
