# Supplementary material for: The Effects of Cropping Regimes on Fungal and Bacterial Communities of Wheat and Faba Bean in a Greenhouse Pot Experiment Differ between Plant Species and Compartment
Source: Front Microbiol. 2017 May 29;8:902. doi: 10.3389/fmicb.2017.00902 (PMC5447230; doi:10.3389/fmicb.2017.00902)
Supplement: Supplementary file 2 [file Table2.XLS]

## Sheet: Plant_growth
Table S2. Plant growth characteristics. FBM/WM = faba bean/wheat monoculture, FB_RI/W_RI = faba bean/wheat row intercropping, FB_MI/W_MI = faba bean/wheat mixed intercropping; 1-5 = replicate 1-5.
Sample	Plant	Height (cm)	Aboveground biomass (g)	Water content (%)	Root biomass (g)	shoot/root ratio
FBM_1	Faba bean	19.3	4.04211	91.1823	2.12105	1.90571
FBM_2	Faba bean	19.4	3.57	91.0769	2.305	1.54881
FBM_3	Faba bean	21.4	4.22	89.8667	2.185	1.93135
FBM_4	Faba bean	23.2	6.71053	90.0535	3.26316	2.05645
FBM_5	Faba bean	23.7	5.63	90.1818	1.82	3.09341
WM_1	Wheat	38.7	1.168	87.8261	2.23176	0.523353
WM_2	Wheat	40.9	1.32805	82.1918	2.25488	0.588967
WM_3	Wheat	38.6	1.20625	87.2	0.9975	1.20927
WM_4	Wheat	38	1.67941	87.8947	2.02059	0.83115
WM_5	Wheat	37.7	1.42459	77.7778	2.21311	0.643704
FB_RI_1	Faba bean	17.6	3.35	88.3065	1.93	1.73575
FB_RI_2	Faba bean	17.2	2.91	88.4496	2.05	1.41951
FB_RI_3	Faba bean	17.5	2.58	84.6914	3.48	0.741379
FB_RI_4	Faba bean	21.1	4.11	88.75	3.37	1.21958
FB_RI_5	Faba bean	20.6	3.38	89.403	2.49	1.35743
FB_MI_1	Faba bean	22.5	4.57	88.5789	3.06	1.49346
FB_MI_2	Faba bean	15.9	2.5	87.2566	1.19	2.10084
FB_MI_3	Faba bean	18.7	3.18	88.0667	2.07	1.53623
FB_MI_4	Faba bean	17	2.32	82.2989	1.29	1.79845
FB_MI_5	Faba bean	22.2	6.03333	89.3035	2.27778	2.64878
W_RI_1	Wheat	37.6	1.47083	79.6	1.72917	0.850602
W_RI_2	Wheat	36.9	1.57027	84.386	3.10541	0.505657
W_RI_3	Wheat	39.3	1.33333	80.4	5.01905	0.265655
W_RI_4	Wheat	43.8	1.72703	83.2308	2.15405	0.801757
W_RI_5	Wheat	43.9	2.10556	84.3902	1.88611	1.11635
W_MI_1	Wheat	42.2	2.33846	85.4762	2.53333	0.923077
W_MI_2	Wheat	38.5	1.23333	83.0189	2.70444	0.456039
W_MI_3	Wheat	40.4	1.76667	85.7377	1.88095	0.939241
W_MI_4	Wheat	39.2	1.49474	83.7288	1.74474	0.856712
W_MI_5	Wheat	38.5	1.58095	85.6338	1.3881	1.13894
