# Supplementary material for: The Effects of Cropping Regimes on Fungal and Bacterial Communities of Wheat and Faba Bean in a Greenhouse Pot Experiment Differ between Plant Species and Compartment
Source: Front Microbiol. 2017 May 29;8:902. doi: 10.3389/fmicb.2017.00902 (PMC5447230; doi:10.3389/fmicb.2017.00902)
Supplement: Supplementary file 3 [file Table3.XLS]

## Sheet: TableS3Bacteria_otu_table_tax
Table S3. Bacterial OTU table. FBM/WM = faba bean/wheat monoculture, FB_RI/W_RI = faba bean/wheat row intercropping, FB_MI/W_MI = faba bean/wheat mixed intercropping; 1-5 = replicate 1-5; Bs = bulk soil, Rz = rhizosphere soil, Rt = root endosphere, Lv = leaf endosphere.
Id	FB_MI_1_Lv	FB_MI_1_Rt	FB_MI_1_Rz	FB_MI_2_Lv	FB_MI_2_Rt	FB_MI_2_Rz	FB_MI_3_Lv	FB_MI_3_Rt	FB_MI_3_Rz	FB_MI_4_Lv	FB_MI_4_Rt	FB_MI_4_Rz	FB_MI_5_Lv	FB_MI_5_Rt	FB_MI_5_Rz	FB_MO_1_Bs	FB_MO_1_Lv	FB_MO_1_Rz	FB_MO_2_Bs	FB_MO_2_Lv	FB_MO_2_Rt	FB_MO_2_Rz	FB_MO_3_Bs	FB_MO_3_Lv	FB_MO_3_Rt	FB_MO_3_Rz	FB_MO_4_Bs	FB_MO_4_Lv	FB_MO_4_Rt	FB_MO_4_Rz	FB_MO_5_Bs	FB_MO_5_Lv	FB_MO_5_Rt	FB_MO_5_Rz	FB_RI_1_Lv	FB_RI_1_Rt	FB_RI_1_Rz	FB_RI_2_Lv	FB_RI_2_Rt	FB_RI_2_Rz	FB_RI_3_Lv	FB_RI_3_Rt	FB_RI_3_Rz	FB_RI_4_Lv	FB_RI_4_Rt	FB_RI_4_Rz	FB_RI_5_Lv	FB_RI_5_Rt	FB_RI_5_Rz
Bac712	0	0	1	0	0	0	0	0	0	0	0	1	0	0	3	2	0	7	0	0	0	0	6	0	0	1	3	0	0	2	1	0	0	4	0	0	2	0	0	3	0	0	2	0	0	0	0	0	0
Bac253	0	0	1	0	0	1	0	0	1	0	0	1	0	0	3	2	0	20	0	0	0	2	7	0	0	1	3	0	0	4	2	0	0	12	0	0	0	0	0	10	0	0	3	0	0	0	0	0	0
Bac238	0	0	0	0	0	1	0	0	1	0	0	7	0	0	2	3	0	8	0	0	1	0	1	0	0	2	2	0	0	0	4	0	0	5	0	0	1	0	0	9	0	0	2	0	0	0	0	2	1
Bac607	0	0	0	0	0	1	0	0	0	0	0	0	0	0	1	2	0	11	0	0	0	0	0	0	0	0	0	0	0	0	0	0	0	7	0	0	1	0	0	0	0	0	0	0	0	0	0	0	1
Bac313	0	0	2	0	0	2	0	0	0	0	0	1	0	0	4	7	0	19	1	0	1	3	2	0	0	0	1	0	0	7	0	0	0	12	0	0	1	0	0	1	0	0	1	0	0	1	0	0	3
Bac42	0	4	56	0	1	84	0	1	39	0	0	54	0	1	264	139	0	268	12	0	18	16	104	0	9	38	46	0	73	89	45	0	0	244	0	1	36	0	16	130	0	6	22	0	0	3	0	3	29
Bac564	0	0	0	0	0	0	0	0	0	0	0	0	0	0	4	0	0	0	0	0	0	0	0	0	0	0	0	0	0	5	0	0	0	3	0	0	0	0	0	3	0	0	1	0	0	0	0	0	0
Bac700	0	0	0	0	0	3	0	0	0	0	1	2	0	0	1	2	0	2	0	0	0	0	0	0	0	0	0	0	0	0	1	0	0	1	0	0	2	0	0	0	0	0	1	0	0	0	0	0	0
Bac1193	0	0	0	0	0	0	0	0	1	0	0	0	0	0	1	0	0	1	0	0	0	0	0	0	0	3	0	0	0	1	0	0	0	2	0	0	0	0	0	0	0	0	0	0	0	0	0	0	0
Bac288	0	0	3	0	0	2	0	0	0	0	0	4	0	0	7	4	0	17	1	0	0	1	5	0	0	1	3	0	0	0	2	0	0	4	0	0	2	0	0	0	0	0	1	0	0	0	0	0	1
Bac357	0	0	1	0	0	0	0	0	0	0	0	1	0	0	2	3	0	8	1	0	0	0	1	0	0	0	3	0	0	5	2	0	0	11	0	0	0	0	1	4	0	0	0	0	0	0	0	0	0
Bac846	0	0	1	0	0	2	0	0	0	0	0	0	0	0	1	2	0	13	1	0	0	2	3	0	0	1	1	0	0	1	0	0	0	10	0	0	2	0	0	3	0	0	0	0	0	0	0	0	3
Bac964	0	0	0	0	0	0	0	0	0	0	0	0	0	0	0	0	0	3	0	0	0	0	1	0	0	0	0	0	0	0	0	0	0	2	0	0	1	0	0	0	0	0	0	0	0	0	0	0	0
Bac41	0	1	31	0	0	43	0	0	9	0	0	19	0	0	89	65	0	236	5	0	3	13	42	0	1	23	32	0	0	54	18	0	0	143	0	0	5	0	4	47	0	2	14	0	0	2	0	1	18
Bac493	0	0	0	0	0	1	0	0	1	0	0	0	0	0	1	7	0	1	0	0	0	0	2	0	0	4	0	0	0	0	0	0	0	8	0	0	0	0	0	5	0	0	1	0	0	1	0	0	1
Bac504	0	0	1	0	0	0	0	0	1	0	0	0	0	0	2	0	0	0	0	0	0	0	0	0	0	0	1	0	0	6	0	0	0	6	0	0	0	0	0	0	0	0	0	0	0	0	0	0	1
Bac601	0	0	0	0	0	0	0	0	0	0	0	0	0	0	0	0	0	0	0	0	0	0	0	0	0	0	0	0	0	0	0	0	0	0	0	0	0	0	0	3	0	0	0	0	0	0	0	0	0
Bac282	0	0	1	0	0	0	0	0	6	0	0	0	0	0	3	2	0	3	1	0	0	2	1	0	0	2	0	0	8	1	1	0	0	3	0	0	0	0	0	7	0	0	0	0	0	0	0	0	2
Bac156	0	0	14	0	0	6	0	0	0	0	0	10	0	0	18	5	0	1	4	0	0	0	15	0	0	1	1	0	27	5	0	0	0	12	0	0	0	0	0	44	0	0	1	0	0	0	0	0	6
Bac624	0	0	1	0	0	0	0	0	0	0	0	0	0	0	0	1	0	0	0	0	0	0	0	0	0	2	0	0	0	1	0	0	0	1	0	0	0	0	0	1	0	0	0	0	0	0	0	0	0
Bac609	0	0	0	0	0	0	0	0	0	0	0	0	0	0	3	0	0	2	0	0	0	0	0	0	0	0	0	0	0	0	0	0	0	1	0	0	0	0	0	0	0	0	0	0	0	0	0	0	0
Bac368	0	0	3	0	0	0	0	0	0	0	0	0	0	0	1	1	0	0	0	0	0	1	4	0	0	0	0	0	0	1	0	0	0	4	0	0	1	0	0	6	0	0	1	0	0	0	0	0	1
Bac721	0	0	0	0	0	0	0	0	0	0	0	0	0	0	0	0	0	0	0	0	0	0	2	0	0	0	0	0	0	0	0	0	0	0	0	0	0	0	0	0	0	0	0	0	0	0	0	0	0
Bac1119	0	0	0	0	0	0	0	0	0	0	0	0	0	0	1	1	0	0	0	0	0	0	3	0	0	0	0	0	0	0	0	0	0	1	0	0	0	0	0	0	0	0	0	0	0	0	0	0	0
Bac32	0	0	55	0	0	32	0	0	40	0	0	41	0	0	90	54	0	56	7	0	1	15	39	0	0	18	35	0	11	97	17	0	0	166	0	4	5	0	10	117	0	3	18	0	0	7	0	0	40
Bac411	0	0	1	0	0	0	0	0	0	0	0	1	0	0	1	1	0	14	0	0	0	0	0	0	0	1	5	0	0	0	3	0	0	5	0	2	1	0	0	2	0	0	2	0	0	0	0	0	0
Bac474	0	0	2	0	0	0	0	0	0	0	0	0	0	0	3	2	0	2	0	0	0	0	1	0	0	0	0	0	0	0	1	0	0	1	0	0	0	0	0	3	0	0	0	0	0	0	0	0	0
Bac1357	0	0	0	0	0	1	0	0	0	0	0	0	0	0	1	0	0	2	0	0	0	0	2	0	0	0	0	0	0	0	0	0	0	0	0	0	1	0	0	0	0	0	0	0	0	0	0	0	0
Bac306	0	0	0	0	0	2	0	0	0	0	0	0	0	0	7	2	0	7	0	0	0	2	4	0	0	2	4	0	0	2	1	0	0	8	0	0	0	0	0	3	0	0	0	0	0	0	0	0	3
Bac143	0	0	9	0	0	5	0	0	9	0	0	3	0	0	3	14	0	5	0	0	0	4	4	0	0	1	13	0	0	9	5	0	0	24	0	0	1	0	0	25	0	1	0	0	0	2	0	0	5
Bac200	0	0	3	0	0	6	0	0	0	0	1	1	0	0	14	2	0	11	0	0	0	0	11	0	0	1	4	0	0	6	0	0	0	7	0	0	0	0	0	4	0	0	0	0	0	0	0	0	1
Bac99	0	0	10	0	0	15	0	0	6	0	0	6	0	0	17	5	0	14	1	0	0	3	10	0	0	3	4	0	0	24	0	0	0	28	0	0	2	0	0	35	0	0	6	0	0	6	0	0	7
Bac511	0	0	1	0	0	0	0	0	1	0	0	0	0	0	3	4	0	1	3	0	0	1	5	0	0	0	2	0	0	2	1	0	0	4	0	0	3	0	4	14	0	0	1	0	0	0	0	0	4
Bac132	0	0	8	0	0	2	0	0	4	0	0	3	0	0	10	10	0	6	0	0	1	0	7	0	0	1	8	0	0	4	4	0	0	16	0	0	0	0	0	31	0	2	1	0	0	2	0	0	2
Bac858	0	0	1	0	0	1	0	0	1	0	0	1	0	0	9	5	0	1	0	0	0	0	3	0	0	0	0	0	0	1	0	0	0	1	0	0	1	0	0	10	0	0	0	0	0	0	0	0	0
Bac633	0	0	4	0	0	0	0	0	1	0	0	0	0	0	1	1	0	2	0	0	0	0	0	0	0	0	1	0	0	1	1	0	0	2	0	0	0	0	0	0	0	0	0	0	0	0	0	0	1
Bac127	0	0	20	0	0	0	0	0	1	0	1	0	0	1	0	0	0	83	0	0	1	0	10	0	0	0	1	0	0	0	0	0	0	44	0	0	0	0	0	81	0	3	0	0	0	26	0	0	36
Bac240	0	0	7	0	0	0	0	0	0	0	0	0	0	0	0	0	0	8	0	0	0	0	0	0	1	0	0	0	0	0	0	0	0	5	0	0	0	0	0	8	0	0	0	0	0	2	0	0	10
Bac588	0	0	2	0	0	0	0	0	0	0	0	0	0	0	0	0	0	5	0	0	0	0	0	0	0	0	0	0	0	0	0	0	0	4	0	0	0	0	0	6	0	0	0	0	0	0	0	0	1
Bac692	0	0	1	0	0	0	0	0	0	0	0	0	0	0	0	0	0	0	0	0	0	0	0	0	0	0	0	0	0	0	0	0	0	2	0	0	0	0	0	0	0	0	0	0	0	0	0	0	0
Bac1050	0	0	0	0	0	0	0	0	0	0	0	0	0	0	0	0	0	1	0	0	0	0	0	0	0	0	0	0	0	0	0	0	0	1	0	0	0	0	0	3	0	0	0	0	0	0	0	0	0
Bac190	0	0	5	0	0	0	0	0	0	0	0	0	0	0	1	0	0	31	0	0	1	0	1	0	0	0	0	0	0	3	0	0	1	25	0	0	0	0	0	22	0	0	0	0	0	6	0	0	12
Bac584	0	0	0	0	0	0	0	0	0	0	0	0	0	0	0	0	0	1	0	0	0	0	0	0	0	0	0	0	0	0	0	0	0	0	0	0	0	0	0	4	0	0	0	0	0	0	0	0	1
Bac743	0	0	0	0	0	1	0	0	0	0	0	0	0	0	1	0	0	0	0	0	0	0	1	0	0	0	1	0	0	0	0	0	0	3	0	0	0	0	0	1	0	1	0	0	0	0	0	0	0
Bac260	0	0	1	0	0	2	0	0	0	0	0	1	0	0	2	1	0	2	0	0	0	0	2	0	0	0	0	0	7	0	0	0	0	6	0	0	0	0	0	6	0	1	0	0	0	0	0	0	2
Bac793	0	0	0	0	0	0	0	0	0	0	0	0	0	0	1	0	0	3	0	0	0	0	2	0	0	1	1	0	0	2	0	0	0	1	0	0	0	0	0	5	0	0	0	0	0	0	0	0	1
Bac956	0	0	0	0	0	1	0	0	1	0	0	1	0	0	1	0	0	3	0	0	0	0	0	0	0	0	1	0	0	0	0	0	0	1	0	0	0	0	0	0	0	0	0	0	0	0	0	0	0
Bac233	0	0	4	0	0	0	0	0	3	0	0	3	0	0	4	7	0	11	1	0	0	1	5	0	0	0	1	0	0	1	0	0	0	1	0	0	0	0	0	23	0	0	0	0	0	1	0	0	4
Bac933	0	0	0	0	0	0	0	0	0	0	0	0	0	0	3	0	0	1	0	0	0	1	4	0	0	0	0	0	0	1	0	0	0	2	0	0	0	0	0	0	0	0	0	0	0	0	0	0	0
Bac349	0	0	1	0	0	1	0	0	0	0	0	1	0	0	0	2	0	49	0	0	0	0	0	0	0	0	1	0	0	1	1	0	0	3	0	0	1	0	0	3	0	0	0	0	0	0	0	0	0
Bac1295	0	0	0	0	0	0	0	0	0	0	0	0	0	0	0	0	0	0	0	0	0	0	0	0	0	0	1	0	0	0	1	0	0	0	0	0	0	0	0	3	0	0	0	0	0	0	0	0	0
Bac177	0	0	4	0	0	2	0	0	1	0	0	1	0	0	6	5	0	16	3	0	0	0	15	0	0	2	0	0	0	7	0	0	0	25	0	0	0	0	0	13	0	0	1	0	0	0	0	0	5
Bac346	0	0	3	0	0	5	0	0	4	0	0	3	0	0	12	7	0	13	0	0	0	2	12	0	0	2	0	0	0	11	1	0	0	24	0	0	0	0	0	11	0	0	0	0	0	1	0	0	3
Bac361	0	0	1	0	0	1	0	0	0	0	1	1	0	0	4	6	0	39	0	0	1	0	1	0	0	0	0	0	0	4	1	0	0	14	0	0	2	0	0	3	0	0	0	0	0	0	0	0	2
Bac483	0	0	0	0	0	2	0	0	0	0	0	0	0	0	2	0	0	14	0	0	0	1	0	0	0	0	0	0	0	0	2	0	0	7	0	0	0	0	0	1	0	0	0	0	0	0	0	0	0
Bac573	0	0	0	0	0	0	0	0	0	0	0	1	0	0	3	0	0	2	2	0	0	0	1	0	0	2	1	0	0	0	0	0	0	2	0	0	0	0	0	4	0	0	0	0	0	0	0	0	1
Bac647	0	0	0	0	0	0	0	0	0	0	0	0	0	0	0	1	0	0	0	0	0	0	0	0	0	0	0	0	0	1	0	0	0	0	0	0	0	0	0	2	0	1	0	0	0	0	0	0	0
Bac546	0	0	0	0	0	0	0	0	0	0	0	0	0	0	1	0	0	0	0	0	0	0	4	0	0	0	0	0	0	0	0	0	0	0	0	0	0	0	0	5	0	0	0	0	0	0	0	0	0
Bac107	0	0	0	0	1	0	0	0	0	0	1	0	1	3	0	0	0	0	0	5	0	0	0	0	0	0	0	680	0	0	0	0	0	0	0	0	0	0	6	0	0	2	0	0	0	0	0	2	0
Bac514	0	0	0	0	0	0	0	0	0	0	0	0	3	0	0	0	0	0	0	3	0	0	0	0	0	0	0	0	0	0	0	0	0	0	0	0	0	5	1	0	1	0	0	0	0	0	0	0	0
Bac93	0	0	0	0	2	0	0	0	0	0	0	0	3	0	0	0	0	0	0	65	0	0	0	0	0	0	0	138	4	0	0	0	0	0	0	0	0	1	0	0	0	0	0	0	0	0	0	0	0
Bac213	4	1	4	0	4	1	0	1	1	0	2	1	0	2	1	0	2	36	1	24	5	0	2	0	0	0	0	61	27	2	0	0	1	10	74	0	0	0	12	19	0	5	0	0	0	2	0	1	7
Bac986	0	0	0	0	0	1	0	0	0	0	0	0	0	0	0	0	0	4	0	0	0	0	0	0	0	0	0	0	4	0	0	0	0	2	0	0	0	0	0	3	0	0	0	0	0	0	0	0	0
Bac62	3	2	0	0	7	0	0	2	0	0	5	0	56	6	0	0	0	10	0	0	4	0	0	0	3	0	0	0	0	0	0	0	3	0	0	0	0	0	15	10	0	32	0	2	13	2	0	8	1
Bac56	3	2	21	0	14	3	0	3	1	0	7	0	0	0	1	7	21	144	1	0	18	0	2	0	5	0	1	41	280	5	1	0	1	36	37	4	1	0	146	47	0	24	0	0	1	8	2	6	35
Bac453	0	0	0	0	0	0	0	0	0	0	0	0	0	0	0	0	0	3	0	0	0	0	0	0	0	0	0	0	0	0	0	0	0	0	0	0	0	0	0	0	0	0	0	0	0	0	0	0	0
Bac990	0	0	0	0	0	0	0	0	0	0	0	0	0	0	0	0	0	0	0	0	1	0	0	0	0	0	0	0	0	0	0	0	0	2	0	0	0	0	2	1	0	0	1	0	0	0	0	0	0
Bac91	0	0	0	0	0	0	0	0	0	0	0	0	0	0	0	4	0	6	0	0	1	0	0	0	0	0	0	0	0	0	0	0	0	5	0	0	0	0	1	3	0	0	0	0	0	0	0	0	6
Bac538	0	0	0	0	0	0	0	0	0	0	0	0	0	0	0	0	0	7	0	0	0	0	0	0	0	0	0	0	0	0	0	0	0	6	0	0	0	0	0	0	0	0	0	0	0	0	0	0	1
Bac384	0	0	1	0	0	0	0	0	0	0	0	0	0	0	0	0	0	21	0	0	0	1	0	0	1	0	0	0	0	0	0	0	0	7	0	0	0	0	0	1	0	0	0	0	0	0	0	0	1
Bac547	0	0	0	0	0	0	0	0	0	0	0	0	0	0	0	0	0	15	0	0	0	1	0	0	0	0	0	0	0	0	0	0	0	8	0	0	0	0	0	2	0	0	0	0	0	0	0	1	1
Bac944	0	0	1	0	0	0	0	0	0	0	0	0	0	0	0	0	0	2	0	0	0	0	0	0	0	0	0	0	0	0	0	0	0	1	0	0	0	0	0	1	0	0	0	0	0	0	0	0	0
Bac1305	0	0	0	0	0	0	0	0	0	0	0	0	0	0	0	0	0	9	0	0	0	0	0	0	0	0	0	0	0	1	0	0	0	6	0	0	0	0	0	1	0	0	0	0	0	0	0	0	0
Bac561	0	0	0	0	0	1	0	0	1	0	0	0	0	0	0	2	0	9	0	0	0	0	2	0	0	0	0	0	4	0	0	0	0	6	0	0	0	0	1	7	0	0	0	0	0	0	0	1	2
Bac537	0	0	0	0	0	0	0	0	0	0	0	0	0	0	0	0	0	8	0	0	0	0	0	0	0	0	0	0	0	0	0	0	0	4	0	0	0	0	0	1	0	1	0	0	0	1	0	1	1
Bac701	0	0	0	0	0	0	0	0	0	0	0	0	0	0	0	0	0	5	0	0	0	0	0	0	0	0	0	0	0	0	0	0	0	1	0	0	1	0	0	0	0	0	0	0	0	0	0	0	0
Bac970	0	0	0	0	0	0	0	0	0	0	0	1	0	0	0	1	0	6	0	0	0	0	2	0	0	0	0	0	0	0	0	0	0	1	0	0	0	0	0	5	0	0	0	0	0	0	0	0	2
Bac619	0	0	0	0	0	0	0	0	0	0	0	0	0	0	0	0	0	3	0	0	0	0	3	0	0	0	1	0	0	0	0	0	0	0	0	0	0	0	0	10	0	0	0	0	0	0	0	0	0
Bac909	0	0	0	0	0	0	0	0	0	0	0	0	0	0	0	0	0	6	0	0	0	0	1	0	0	0	0	0	0	0	0	0	0	8	0	0	0	0	0	1	0	0	0	0	0	0	0	0	1
Bac51	0	0	25	0	1	14	0	0	6	0	1	8	0	1	17	30	51	107	6	1	14	5	16	0	1	3	5	110	63	25	3	0	2	222	0	1	5	0	50	119	0	30	3	0	5	6	0	4	51
Bac119	0	0	5	0	0	10	0	0	2	0	1	1	0	0	4	21	0	35	1	1	1	2	6	0	0	3	1	0	32	8	2	0	0	63	0	0	0	0	2	53	0	11	1	0	0	4	0	1	29
Bac65	0	0	0	0	0	0	0	0	0	0	0	0	0	0	0	0	0	0	0	0	0	0	0	0	1	0	0	0	0	1	0	0	0	3	0	0	0	0	0	1	0	0	0	0	0	0	0	0	0
Bac452	0	0	0	0	0	0	0	0	0	0	0	0	0	0	0	2	0	9	0	0	0	0	1	0	0	0	0	0	0	1	0	0	0	3	0	0	0	0	0	1	0	0	0	0	0	0	0	0	1
Bac1016	0	0	1	0	0	0	0	0	0	0	0	0	0	0	0	1	0	2	0	0	0	0	1	0	0	0	0	0	0	0	0	0	0	0	0	0	0	0	0	0	0	0	0	0	0	0	0	0	2
Bac506	0	0	2	0	0	0	0	0	0	0	0	0	0	0	0	0	0	1	0	0	0	0	0	0	0	0	0	0	0	0	0	0	0	1	0	0	0	0	0	4	0	0	0	0	0	0	0	0	1
Bac473	0	0	3	0	0	0	0	0	0	0	0	1	0	0	1	3	0	14	0	0	0	0	2	0	0	0	0	0	10	3	0	0	0	8	0	0	1	0	0	15	0	2	0	0	0	1	0	0	1
Bac27	18	0	13	0	0	6	0	1	0	0	2	2	0	0	7	16	70	101	0	1	1	1	6	0	4	3	1	0	15	6	0	0	0	66	4	0	2	3	10	32	0	5	1	0	0	3	0	2	19
Bac1056	0	0	10	0	2	3	0	0	1	0	0	4	0	1	5	13	1	128	0	0	2	1	5	0	0	3	1	0	16	8	2	0	0	38	0	2	0	0	1	33	0	4	0	0	0	0	0	1	17
Bac175	0	0	5	0	0	3	0	0	1	0	2	2	0	0	2	6	0	17	1	28	3	0	3	0	3	4	0	0	30	3	1	0	0	19	0	1	1	0	2	31	0	6	1	0	0	0	0	3	12
Bac78	0	0	4	0	2	1	24	0	1	0	2	5	0	0	8	4	0	35	0	23	2	1	4	0	3	1	3	0	22	7	0	0	0	17	0	0	1	0	0	26	0	4	0	0	0	2	3	4	16
Bac1159	0	0	0	0	0	0	0	0	0	0	0	0	0	0	0	0	66	0	0	24	0	0	0	0	2	0	0	0	8	0	0	0	0	0	632	0	0	5	1	0	0	1	0	0	0	0	14	0	0
Bac441	0	0	1	0	0	1	0	0	1	0	0	5	0	0	7	7	0	26	0	0	2	1	3	0	1	0	0	0	15	2	0	0	0	28	0	0	0	0	1	41	0	7	1	0	0	0	0	0	5
Bac717	0	0	2	0	0	1	3	0	0	0	0	0	0	0	1	0	0	16	1	0	1	0	1	0	0	0	0	0	0	0	0	0	0	5	18	0	0	0	0	5	0	0	0	0	0	0	2	0	0
Bac1226	0	0	0	0	0	0	0	0	0	0	1	0	2	0	0	0	0	0	0	0	0	0	0	0	0	0	0	0	0	0	0	1	1	0	23	0	0	2	0	0	2	1	0	1	0	0	1	0	0
Bac259	0	0	0	0	0	0	0	0	0	0	0	0	0	0	0	0	0	0	0	5	0	0	0	0	0	0	0	260	0	0	0	0	0	0	0	0	0	0	1	0	0	0	0	0	0	0	0	0	0
Bac47	0	0	0	0	0	0	0	0	0	0	0	0	0	0	0	0	0	1	0	9	0	0	0	0	0	0	0	0	0	0	0	0	0	0	0	0	0	0	0	1	0	0	0	0	0	0	1	0	1
Bac626	0	0	0	0	0	0	69	0	0	0	0	0	0	0	0	0	0	0	0	3	0	0	0	0	0	0	0	0	0	0	0	0	0	0	0	0	0	0	0	0	0	0	0	0	0	0	0	0	0
Bac141	0	0	2	0	0	2	0	0	1	0	0	1	0	0	4	2	0	24	2	0	5	2	14	0	1	1	0	32	0	9	1	0	0	27	0	0	1	0	2	18	0	2	4	0	0	2	0	0	14
Bac179	0	0	0	0	0	3	0	0	0	0	0	2	0	1	0	1	0	99	0	0	0	0	3	0	0	0	0	0	0	1	1	0	0	26	0	0	0	0	0	14	0	0	0	0	0	0	0	0	4
Bac114	0	0	8	0	0	1	0	0	0	0	0	5	0	0	7	5	0	246	0	1	1	0	1	0	1	1	1	0	1	2	2	0	0	34	0	0	0	0	0	11	0	3	0	0	0	1	0	0	8
Bac509	0	0	2	0	0	1	0	0	0	0	0	0	0	0	0	0	0	18	0	0	0	0	1	0	0	0	0	0	0	0	1	0	0	8	0	0	0	0	0	4	0	0	0	0	0	1	0	0	0
Bac140	0	0	11	0	1	2	0	0	1	0	0	1	0	0	1	1	0	265	0	0	0	0	3	0	1	0	2	0	2	0	0	0	0	40	0	0	0	0	0	30	0	2	0	0	0	2	0	0	10
Bac982	0	0	2	0	0	0	0	0	0	0	0	0	0	0	0	0	0	18	0	0	0	0	0	0	0	0	1	0	0	0	0	0	0	9	0	0	0	0	0	2	0	0	0	0	0	0	0	0	1
Bac641	0	0	0	0	0	0	0	0	0	0	0	0	0	0	0	0	0	11	0	0	0	0	0	0	0	0	0	0	0	0	0	0	0	2	0	0	0	0	0	0	0	0	0	0	0	1	0	0	1
Bac550	0	0	0	0	0	0	0	0	0	0	0	0	0	0	2	1	0	5	0	0	0	0	1	0	0	0	0	0	0	0	0	0	0	1	0	0	0	0	0	2	0	0	0	0	0	0	0	0	0
Bac854	0	0	1	0	0	1	0	0	0	0	0	1	0	0	0	0	0	3	0	0	0	0	0	0	0	0	0	0	0	0	0	0	0	0	0	0	0	0	1	4	0	0	0	0	0	0	0	0	0
Bac360	0	0	0	0	0	0	0	0	0	0	1	0	0	0	0	0	0	9	0	0	0	0	0	0	0	0	0	0	0	0	0	0	0	3	0	0	0	0	0	0	0	0	0	0	0	0	0	0	0
Bac105	0	0	7	0	0	2	0	0	2	0	2	2	0	0	2	4	0	108	0	0	3	0	4	0	2	1	0	0	0	4	0	0	1	34	0	0	0	0	2	59	0	6	0	0	0	0	0	0	13
Bac267	0	0	1	0	0	0	0	0	0	0	0	0	0	0	0	0	0	16	0	0	1	0	1	0	0	0	0	0	1	0	0	0	0	9	0	0	0	0	0	1	0	0	0	0	0	0	0	0	3
Bac110	0	0	1	0	0	0	0	0	0	0	0	0	0	1	0	0	0	6	0	0	0	0	0	0	0	0	0	0	0	1	0	0	0	2	0	0	0	0	0	3	0	1	0	0	0	0	0	0	1
Bac747	0	0	0	0	0	0	0	0	0	0	0	0	0	0	0	0	0	3	0	0	0	0	0	0	0	0	0	0	0	0	0	0	0	1	0	0	0	0	0	2	0	0	0	0	0	2	0	0	0
Bac150	1	0	0	0	0	0	0	0	0	0	0	0	0	0	0	0	0	0	0	22	0	0	0	0	0	0	0	0	0	0	0	0	0	0	1	0	0	3	0	0	0	0	0	0	0	0	0	0	0
Bac15	10	0	0	0	1	1	0	0	0	0	0	0	17	0	0	0	0	0	0	149	0	0	0	0	0	0	0	655	5	0	0	0	0	0	509	0	0	1	5	2	0	3	0	0	0	0	0	0	0
Bac656	0	0	1	0	0	0	0	0	0	0	0	0	0	0	0	0	0	1	0	0	1	0	0	0	0	0	0	0	0	0	0	0	0	1	0	0	0	0	0	1	0	0	0	0	0	0	0	0	0
Bac774	0	0	0	0	0	0	0	0	0	0	0	0	0	0	0	0	0	3	0	0	0	0	0	0	0	0	0	0	0	0	0	0	0	0	0	0	0	0	0	0	0	0	0	0	0	0	0	0	0
Bac87	0	0	6	0	0	1	0	0	0	0	4	0	0	0	1	3	0	142	0	0	6	2	2	0	3	0	1	67	0	2	0	0	1	46	0	0	0	0	3	49	0	10	0	0	0	1	0	1	11
Bac201	0	0	0	0	1	0	0	0	0	0	2	0	0	0	0	0	0	25	0	0	1	0	0	0	0	0	0	0	0	0	0	0	0	7	0	0	1	0	2	5	0	0	0	0	0	0	0	0	1
Bac879	0	0	0	0	0	0	0	0	0	0	0	0	0	0	0	0	0	77	0	0	0	0	0	0	0	0	0	0	0	0	0	0	0	4	0	0	0	0	0	1	0	0	0	0	0	0	0	0	0
Bac115	0	0	2	0	1	2	0	0	0	0	13	4	0	1	0	2	0	146	0	0	6	0	3	0	2	0	0	0	4	2	1	0	0	19	0	0	1	0	2	8	0	0	0	0	0	0	0	2	7
Bac168	0	0	1	0	0	0	0	0	0	0	1	0	0	0	0	0	0	10	0	0	0	0	0	0	0	0	0	0	0	1	0	0	0	13	0	0	0	0	0	9	0	1	0	0	0	0	0	0	3
Bac217	0	0	0	0	0	0	19	0	0	0	8	0	0	1	0	1	0	14	0	0	4	0	0	0	1	0	0	0	0	0	0	0	0	7	0	0	0	0	0	3	0	0	0	0	0	0	1	0	0
Bac365	0	0	1	0	0	0	0	0	0	0	0	2	0	0	7	1	0	1	2	0	0	2	5	0	0	2	3	0	16	8	2	0	0	5	0	0	0	0	4	23	0	0	1	0	0	0	0	0	0
Bac905	0	0	0	0	0	0	0	0	0	0	0	0	0	0	0	0	0	0	0	0	0	0	1	0	0	0	3	0	0	2	0	0	0	1	0	0	0	0	0	1	0	0	0	0	0	0	0	0	0
Bac984	0	0	0	0	0	0	0	0	0	0	0	0	0	0	0	0	0	2	0	0	0	0	0	0	0	0	0	0	0	0	0	0	0	0	0	0	1	0	0	4	0	0	0	0	0	0	0	0	0
Bac223	0	0	3	0	0	1	0	0	0	0	0	0	0	0	2	2	0	49	0	0	0	0	2	0	0	0	1	0	0	0	0	0	0	7	0	0	0	0	0	10	0	0	0	0	0	8	0	0	7
Bac427	0	0	2	0	0	1	0	0	1	0	0	2	0	0	6	5	0	53	1	0	0	0	3	0	0	0	2	0	0	5	3	0	0	6	0	0	1	0	0	6	0	0	0	0	0	9	0	0	1
Bac1071	0	0	0	0	0	0	0	0	0	0	0	0	0	0	0	0	0	0	0	0	0	0	2	0	0	0	0	0	0	0	0	0	0	0	0	0	0	0	0	0	0	0	0	0	0	0	0	0	0
Bac46	0	0	21	0	1	36	0	0	13	0	1	4	0	3	45	25	0	208	4	0	8	5	16	0	1	6	5	0	20	24	6	0	0	80	0	1	3	0	10	39	0	0	3	0	0	16	0	3	38
Bac655	0	0	1	0	0	0	0	0	0	0	0	0	0	0	0	0	0	5	0	0	0	0	1	0	0	0	0	0	0	0	0	0	0	1	0	0	0	0	0	0	0	0	0	0	0	1	0	0	1
Bac358	0	0	9	0	0	1	0	0	0	0	0	0	0	0	0	0	0	0	0	0	0	0	1	0	0	0	1	0	0	2	2	0	1	2	0	0	0	0	0	4	0	0	1	0	0	0	0	0	2
Bac713	0	0	0	0	0	0	0	0	0	0	0	0	0	0	1	1	0	2	0	0	0	0	0	0	0	0	0	0	1	1	0	0	0	0	0	0	0	0	0	4	0	0	0	0	0	0	0	0	0
Bac622	0	0	1	0	0	0	0	0	0	0	0	0	0	0	2	0	0	0	0	0	0	0	0	0	0	0	0	0	0	1	0	0	0	0	0	0	0	0	0	2	0	0	0	0	0	0	0	1	0
Bac498	0	0	0	0	0	0	0	0	1	0	1	0	0	0	1	1	0	2	0	0	0	0	1	0	0	0	0	0	0	1	0	0	0	0	0	0	0	0	0	2	0	0	0	0	0	0	0	0	0
Bac558	0	0	0	0	0	0	0	0	0	0	0	1	0	0	0	0	0	0	0	0	0	0	0	0	0	1	0	0	0	1	0	0	0	6	0	0	0	0	0	0	0	0	0	0	0	0	0	0	0
Bac139	0	0	1	0	0	4	0	0	0	0	0	3	0	0	5	12	0	132	0	0	1	7	0	0	0	2	0	0	0	10	0	0	0	47	0	0	1	0	0	45	0	1	0	0	0	0	0	0	0
Bac639	0	0	0	0	0	0	0	0	0	0	0	0	0	0	0	0	0	4	0	0	0	0	0	0	0	0	0	0	0	0	0	0	0	1	0	0	0	0	0	2	0	0	0	0	0	0	0	0	0
Bac618	0	0	1	0	0	0	0	0	0	0	0	0	0	0	4	0	0	1	0	0	0	1	1	0	0	1	0	0	6	0	0	0	0	12	0	0	2	0	0	2	0	0	0	0	0	0	0	0	0
Bac490	0	0	0	0	0	0	0	0	0	0	0	0	0	0	0	0	0	2	0	0	0	0	0	0	0	0	0	0	7	0	0	0	0	5	0	0	0	0	0	6	0	0	0	0	0	0	0	0	0
Bac135	0	0	0	0	0	1	0	0	0	0	1	3	0	1	3	1	0	5	0	0	0	0	0	0	1	1	0	0	2	0	0	0	0	12	0	1	1	0	0	15	0	1	0	0	0	0	0	0	0
Bac182	0	0	0	0	0	0	0	0	0	0	0	1	0	0	1	7	18	17	0	0	0	0	0	0	0	0	0	0	0	3	0	0	0	12	0	0	0	0	0	13	0	0	0	0	0	0	0	0	0
Bac560	0	0	0	0	0	0	0	0	0	0	0	0	0	0	0	0	0	2	0	0	0	0	0	0	0	0	0	0	1	0	0	0	0	2	0	0	0	0	0	2	0	0	0	0	0	0	0	0	0
Bac249	0	0	0	0	0	1	0	0	0	0	0	0	0	0	1	1	0	31	0	0	0	2	1	0	0	0	0	0	3	5	0	0	0	7	0	0	0	0	0	4	0	1	0	0	0	0	0	0	0
Bac422	0	0	0	0	0	0	0	0	0	0	0	1	0	0	3	1	0	19	0	0	0	0	0	0	0	1	0	0	0	5	0	0	0	7	0	0	0	0	0	18	0	0	0	0	0	0	0	0	0
Bac539	0	0	1	0	0	0	0	0	0	0	0	0	0	0	0	0	0	0	0	0	0	0	0	0	0	0	0	0	0	0	0	0	0	11	0	0	0	0	0	4	0	0	0	0	0	0	0	0	0
Bac423	0	0	0	0	0	0	0	0	0	0	0	0	0	0	6	0	0	0	0	0	0	0	0	0	0	2	0	0	0	0	0	0	0	4	0	0	0	0	0	2	0	0	0	0	0	0	0	0	0
Bac557	0	0	0	0	0	0	0	0	0	0	0	0	0	0	0	0	0	0	0	0	0	0	0	0	0	0	0	0	0	0	0	0	0	2	0	0	0	0	0	3	0	0	0	0	0	0	0	0	0
Bac372	0	0	0	0	0	0	0	0	1	0	0	2	0	0	2	4	0	10	0	0	0	1	0	0	1	0	0	0	3	2	0	0	0	13	0	0	1	0	0	24	0	1	0	0	0	0	0	0	0
Bac173	0	0	0	0	0	0	0	0	0	0	0	0	0	0	0	1	0	9	1	0	0	0	0	0	0	0	0	0	0	0	0	0	0	4	0	0	0	0	0	7	0	1	0	0	0	0	0	0	0
Bac123	0	0	0	1	0	0	0	0	0	0	10	0	0	1	0	0	55	0	0	0	1	0	0	0	0	0	0	202	31	0	0	0	0	0	42	1	0	0	0	0	0	1	0	0	0	0	138	0	0
Bac84	0	0	0	0	1	1	0	0	1	0	0	6	0	0	3	1	0	12	0	0	0	1	0	0	0	2	0	0	11	0	0	0	0	8	0	0	1	0	2	264	0	1	1	0	0	0	0	2	0
Bac1154	0	0	0	0	0	0	0	0	0	0	0	1	0	0	1	1	0	5	0	0	0	0	1	0	0	0	0	0	0	0	0	0	0	1	0	0	2	0	0	13	0	0	0	0	0	0	0	0	0
Bac1251	0	0	0	0	0	0	0	0	0	0	0	0	0	0	0	1	0	0	0	0	0	0	0	0	0	0	0	0	0	0	0	0	0	1	0	0	0	0	0	16	0	0	0	0	0	0	0	0	0
Bac162	0	0	0	0	0	0	0	0	0	0	3	4	0	5	1	1	0	9	0	0	0	0	0	0	1	8	0	0	180	0	0	0	0	90	0	0	11	0	3	11	0	0	0	0	0	0	0	3	2
Bac1122	0	0	1	0	0	0	0	0	0	0	0	0	0	0	1	0	0	0	0	0	0	0	0	0	0	0	0	0	0	0	0	0	0	0	0	0	0	0	0	1	0	0	0	0	0	0	0	0	0
Bac109	0	0	0	0	0	0	0	0	0	0	0	2	0	1	4	3	0	30	0	0	0	0	2	0	1	2	0	0	20	0	0	0	0	24	0	0	1	0	0	18	0	25	0	0	0	0	5	1	0
Bac280	0	0	1	0	0	0	0	0	0	0	0	2	0	0	7	3	0	1	0	0	0	1	0	0	0	0	0	0	8	0	0	0	0	8	0	0	3	0	0	49	0	1	0	0	0	0	0	0	0
Bac393	0	0	0	0	0	0	0	0	0	0	0	1	0	0	2	5	0	9	0	0	0	3	0	0	0	0	0	0	3	0	0	0	0	2	0	0	0	0	0	3	0	0	0	0	0	0	0	0	0
Bac600	0	0	0	0	0	0	0	0	1	0	0	1	0	0	0	0	0	2	0	0	0	0	0	0	0	0	0	0	0	1	0	0	0	1	0	0	0	0	0	3	0	0	0	0	0	0	0	0	0
Bac145	0	0	0	0	0	1	0	0	1	0	0	4	0	0	10	140	0	9	0	0	0	17	0	0	0	9	0	0	1	8	0	0	0	38	0	0	8	0	0	103	0	1	0	0	0	1	0	0	0
Bac1217	0	0	0	0	0	0	0	0	0	0	0	0	0	0	0	3	0	0	0	0	0	0	0	0	0	0	0	0	0	0	0	0	0	6	0	0	0	0	0	0	0	0	0	0	0	0	0	0	0
Bac19	8	0	7	0	0	30	0	0	18	0	2	93	0	1	332	1155	0	502	3	0	2	130	7	0	0	183	2	0	33	407	2	0	0	943	0	3	90	0	1	951	0	18	3	0	0	0	0	1	3
Bac893	0	0	1	0	0	0	0	0	0	0	1	0	0	0	0	1	0	1	0	0	0	1	0	0	0	5	0	0	1	1	0	0	0	21	0	1	70	0	2	12	0	0	0	0	0	0	0	0	0
Bac324	0	0	1	0	0	4	0	0	0	0	0	5	0	0	12	14	0	32	0	0	0	6	0	0	0	6	0	0	0	10	0	0	0	49	0	0	0	0	0	60	0	1	0	0	0	0	0	0	0
Bac373	0	0	0	0	0	3	0	0	1	0	0	17	0	0	14	95	0	42	1	0	0	17	2	0	1	14	1	0	6	87	0	0	0	108	0	2	7	0	0	130	0	1	0	0	0	0	0	1	0
Bac60	0	0	1	0	0	3	0	0	2	0	0	18	0	0	18	105	0	58	1	0	1	51	1	0	0	12	1	0	11	31	0	0	0	165	0	1	125	0	1	188	0	1	0	0	0	0	0	0	0
Bac363	0	0	0	0	0	1	0	0	0	0	0	2	0	0	0	3	0	1	0	0	0	0	0	0	0	0	0	0	0	3	0	0	0	3	0	0	0	0	0	2	0	0	0	0	0	0	0	0	0
Bac652	0	0	0	0	0	0	0	0	0	0	0	0	0	0	0	0	0	4	0	0	0	1	0	0	0	0	0	0	0	1	0	0	0	2	0	0	0	0	0	2	0	0	0	0	0	0	0	0	0
Bac129	0	0	0	0	0	0	0	0	0	0	0	1	0	0	1	7	0	3	0	0	0	2	0	0	0	0	0	0	0	2	0	0	0	4	0	0	1	0	0	14	1	0	0	0	0	0	0	0	0
Bac699	0	0	0	0	0	0	0	0	0	0	0	0	0	0	0	1	0	1	0	0	0	1	0	0	0	0	0	0	0	1	0	0	0	3	0	0	0	0	0	1	0	0	0	0	0	0	0	0	0
Bac1331	0	0	0	0	0	1	0	0	0	0	0	0	0	0	0	0	0	4	0	0	0	0	0	0	0	0	0	0	1	1	0	0	0	2	0	2	0	0	0	7	0	0	0	0	0	0	0	0	0
Bac333	0	0	0	0	0	0	0	0	0	0	0	0	0	0	2	4	0	10	0	0	0	2	0	0	0	0	0	0	1	1	0	0	0	5	0	0	0	0	0	26	0	0	0	0	0	1	0	0	0
Bac530	0	0	0	0	0	0	0	0	0	0	0	0	0	0	1	8	0	1	0	0	0	0	0	0	0	0	1	0	0	2	0	0	0	6	0	0	1	0	0	3	0	0	0	0	0	0	0	0	0
Bac563	0	0	0	0	0	0	0	0	0	0	0	1	0	0	0	3	0	1	0	0	0	0	0	0	0	0	0	0	0	1	0	0	0	9	0	0	0	0	0	5	0	0	0	0	0	0	0	0	0
Bac690	0	0	0	0	0	1	0	0	0	0	0	0	0	0	0	1	0	4	0	0	0	0	1	0	0	0	0	0	0	0	0	0	0	0	0	0	0	0	0	5	0	0	0	0	0	0	0	0	0
Bac72	0	0	1	0	0	5	0	0	4	0	1	7	0	1	46	33	0	171	0	0	1	4	0	0	0	16	0	0	1	25	0	0	0	153	0	0	2	0	0	24	0	0	0	0	0	0	0	1	0
Bac585	0	0	0	0	0	0	0	0	0	0	0	0	0	0	0	0	0	8	0	0	0	0	0	0	0	0	0	0	0	0	0	0	0	7	0	0	0	0	0	6	0	0	0	0	0	0	0	0	0
Bac821	0	0	0	0	0	0	0	0	0	0	0	0	0	0	0	2	0	0	0	0	0	0	0	0	0	1	0	0	0	0	0	0	0	2	0	0	0	0	0	0	0	0	0	0	0	0	0	0	0
Bac568	0	0	2	0	0	1	0	0	1	0	0	12	0	0	38	54	0	36	0	0	0	5	1	0	0	11	0	0	4	44	2	0	0	159	0	0	3	0	0	61	0	1	0	0	0	0	0	0	0
Bac683	0	0	0	0	0	0	0	0	0	0	0	0	0	0	1	4	0	5	0	0	0	0	0	0	0	0	0	0	0	0	0	0	0	7	0	0	0	0	0	3	0	0	0	0	0	0	0	0	0
Bac101	0	0	1	0	0	1	0	0	3	0	0	5	0	0	14	43	0	33	0	0	1	3	1	0	0	5	0	0	1	25	0	0	0	90	0	0	3	0	0	26	0	2	0	0	0	0	0	0	0
Bac113	0	0	0	0	0	0	0	0	3	0	0	6	0	1	9	33	0	85	0	0	0	1	1	0	0	6	0	0	1	17	0	0	0	55	0	0	5	0	1	44	0	0	0	0	0	0	0	1	0
Bac766	0	0	0	0	0	0	0	0	0	0	0	0	0	0	0	1	0	1	0	0	0	0	0	0	0	0	0	0	0	0	0	0	0	1	0	0	0	0	0	3	0	0	0	0	0	0	0	0	0
Bac188	0	0	1	0	0	0	0	0	0	0	0	0	0	0	5	5	0	43	0	0	0	1	0	0	0	3	0	0	2	5	0	0	0	10	0	0	0	0	0	10	0	0	0	0	0	0	0	0	0
Bac237	0	0	0	0	0	1	0	0	0	0	0	1	0	0	1	2	0	35	0	0	0	0	1	0	1	0	0	0	4	5	0	0	0	14	0	0	0	0	0	13	0	0	0	0	0	1	0	0	0
Bac294	0	0	0	0	0	0	0	0	0	0	1	0	0	0	1	2	0	4	0	0	0	0	0	0	0	0	0	0	0	0	0	0	0	7	0	0	0	0	0	17	0	1	0	0	0	0	0	0	0
Bac400	0	0	2	0	0	0	0	0	0	0	0	0	0	0	2	3	0	1	0	0	0	1	0	0	0	1	0	0	1	1	0	0	0	10	0	0	1	0	0	17	0	0	0	0	0	0	0	0	0
Bac496	0	0	2	0	0	0	0	0	0	0	0	1	0	0	0	0	0	7	0	0	0	0	0	0	0	1	0	0	0	1	0	0	0	4	0	0	0	0	0	10	0	0	0	0	0	1	0	0	0
Bac978	0	0	1	0	0	0	0	0	0	0	0	0	0	0	1	0	0	0	0	0	0	0	0	0	0	0	0	0	1	0	0	0	0	3	0	0	0	0	0	2	0	0	0	0	0	0	0	0	0
Bac1347	0	0	0	0	0	0	0	0	0	0	0	0	0	0	0	2	0	2	0	0	0	0	0	0	0	1	0	0	0	0	0	0	0	2	0	0	0	0	0	2	0	0	0	0	0	0	0	0	1
Bac394	0	0	0	0	0	0	0	0	0	0	0	1	0	0	2	1	0	8	0	0	0	0	0	0	0	0	0	0	0	2	0	0	0	4	0	0	0	0	0	1	0	0	0	0	0	0	0	0	0
Bac463	0	0	0	0	0	0	0	0	1	0	0	0	0	0	3	1	0	0	0	0	0	0	0	0	0	1	0	0	0	2	0	0	0	0	0	0	0	0	0	7	0	0	0	0	0	0	0	0	0
Bac553	0	0	0	0	0	0	0	0	0	0	0	0	0	0	2	2	0	0	0	0	0	0	0	0	0	1	0	0	0	3	0	0	0	1	0	0	0	0	0	3	0	0	0	0	0	0	0	0	0
Bac665	0	0	0	0	0	0	0	0	1	0	0	0	0	0	3	1	0	1	0	0	0	0	1	0	0	1	0	0	0	0	0	0	0	1	0	0	0	0	0	0	0	0	0	0	0	0	0	0	0
Bac760	0	0	1	0	0	0	0	0	0	0	0	0	0	0	0	3	0	6	0	0	0	0	1	0	0	0	1	0	3	1	0	0	0	7	0	0	0	0	0	4	0	0	0	0	0	0	0	0	0
Bac432	0	0	0	0	0	0	0	0	0	0	0	0	0	0	2	1	0	5	0	0	0	0	1	0	0	0	0	0	0	5	0	0	0	8	0	0	0	0	0	4	0	0	1	0	0	0	0	0	0
Bac445	0	0	4	0	0	1	0	0	0	0	1	0	0	0	0	0	0	8	0	0	1	0	1	0	1	0	0	0	2	0	0	0	0	5	0	1	0	0	1	12	0	0	0	0	0	0	0	0	1
Bac239	0	0	0	0	0	2	0	0	1	0	0	4	0	0	2	26	0	18	1	0	0	6	2	0	0	4	0	0	8	3	0	0	0	20	0	1	4	0	0	17	0	2	0	0	0	0	0	0	1
Bac414	0	0	1	0	0	0	0	0	1	0	0	4	0	0	1	0	0	0	0	0	0	0	0	0	0	1	0	0	12	0	0	0	0	30	0	0	0	0	0	10	0	0	0	0	0	0	0	0	0
Bac886	0	0	0	0	0	0	0	0	1	0	0	0	0	0	0	0	0	1	0	0	0	0	0	0	0	0	0	0	5	3	0	0	0	1	0	0	0	0	0	4	0	0	0	0	0	0	0	0	0
Bac651	0	0	2	0	0	0	0	0	0	0	0	0	0	0	1	4	0	9	0	0	0	2	0	0	0	1	0	0	0	4	0	0	0	7	0	0	0	0	0	7	0	0	1	0	0	0	0	0	1
Bac643	0	0	0	0	0	0	0	0	0	0	0	0	0	0	0	0	0	5	0	0	0	0	0	0	0	0	0	0	0	1	0	0	0	2	0	0	0	0	0	0	0	0	0	0	0	0	0	0	0
Bac841	0	0	0	0	0	0	0	0	0	0	0	0	0	0	1	1	0	8	0	0	0	0	1	0	0	1	0	0	0	0	0	0	0	1	0	0	0	0	0	8	0	0	0	0	0	0	0	0	0
Bac459	0	0	1	0	0	0	0	0	0	0	0	0	0	1	0	0	0	3	0	0	0	0	0	0	0	0	0	0	0	0	0	0	0	2	0	0	0	0	0	1	0	0	0	0	0	0	0	0	0
Bac993	0	0	0	0	0	0	0	0	0	0	0	0	0	0	1	1	0	0	0	0	0	0	0	0	0	0	0	0	0	0	0	0	0	2	0	0	0	0	0	4	0	0	0	0	0	0	0	0	0
Bac121	0	0	1	0	0	1	0	0	0	0	0	3	0	0	6	3	0	93	0	0	1	2	3	0	1	1	0	0	9	16	0	0	0	54	0	0	0	0	0	53	0	3	0	0	0	0	0	0	2
Bac434	0	1	1	0	0	1	0	0	0	0	0	2	0	0	4	5	0	23	0	0	0	3	0	0	0	4	0	0	10	1	0	0	0	7	0	0	2	0	1	18	0	2	0	0	0	0	0	0	0
Bac800	0	0	0	0	0	0	0	0	0	0	0	1	0	0	0	0	0	2	0	0	0	0	0	0	0	0	0	0	2	0	0	0	0	1	0	0	0	0	0	2	0	0	0	0	0	0	0	0	0
Bac527	0	0	0	0	0	0	0	0	0	0	0	0	0	0	0	1	0	6	0	0	0	1	0	0	0	0	0	0	0	0	0	0	0	0	0	0	0	0	0	6	0	0	0	0	0	0	0	0	0
Bac225	0	0	0	0	0	0	4	0	0	0	14	0	0	0	0	0	0	0	0	19	0	0	0	0	1	0	0	0	47	0	0	0	0	0	0	0	0	0	1	0	0	0	0	0	0	0	34	0	0
Bac410	0	0	0	0	0	0	0	0	0	0	0	0	0	0	0	2	0	8	0	0	0	0	0	0	0	0	0	0	6	1	0	0	0	4	0	0	0	0	0	3	0	0	0	0	0	0	0	0	0
Bac642	0	0	0	0	0	0	0	0	0	0	0	0	0	0	0	4	0	2	0	0	0	0	0	0	0	0	0	0	0	0	0	0	0	0	0	0	0	0	0	2	0	0	0	0	0	0	0	0	0
Bac184	0	0	0	0	0	1	0	0	2	0	0	2	0	0	7	1	0	16	0	0	0	0	1	0	0	2	1	0	0	5	1	0	0	11	0	0	0	0	0	11	0	0	0	0	0	0	0	0	0
Bac406	0	0	0	0	0	0	0	0	0	0	1	0	0	0	0	0	0	0	0	0	0	0	0	0	0	2	0	0	0	0	0	0	0	0	0	0	0	0	0	0	0	0	0	0	0	0	0	0	0
Bac559	0	0	2	0	0	0	0	0	0	0	0	1	0	0	1	0	0	0	0	0	0	0	1	0	0	1	0	0	0	0	0	0	0	7	0	0	0	0	0	0	0	0	0	0	0	0	0	0	1
Bac580	0	0	0	0	0	0	0	0	0	0	0	0	0	0	0	3	0	2	0	0	0	0	0	0	0	0	0	0	0	0	0	0	0	1	0	0	0	0	0	0	0	0	0	0	0	0	0	0	2
Bac673	0	0	3	0	0	0	0	0	0	0	0	0	0	0	1	0	0	0	0	0	0	1	0	0	0	0	0	0	0	0	0	0	0	4	0	0	0	0	0	0	0	0	0	0	0	0	0	0	0
Bac529	0	0	0	0	0	0	0	0	0	0	0	0	0	0	0	0	0	9	0	0	0	11	0	0	0	0	2	0	0	0	0	0	0	0	0	0	0	0	0	0	0	0	0	0	0	0	0	0	0
Bac802	0	0	0	0	0	0	0	0	0	0	0	0	0	0	0	0	0	0	0	0	0	0	2	0	0	0	0	0	0	0	0	0	0	0	0	0	0	0	0	1	0	0	0	0	0	0	0	0	0
Bac637	0	0	0	0	0	0	0	0	0	0	0	0	0	0	0	0	0	4	0	0	0	0	0	0	0	0	0	0	0	0	0	0	0	1	0	0	0	0	0	4	0	0	0	0	0	0	0	0	0
Bac1049	0	0	0	0	0	0	0	0	0	0	0	0	0	0	0	0	0	2	0	0	0	0	0	0	0	0	0	0	0	0	0	0	0	0	0	0	0	0	0	2	0	0	0	0	0	0	0	0	2
Bac1078	0	0	0	0	0	0	0	0	1	0	0	4	0	0	2	2	0	0	0	0	0	0	7	0	0	0	1	0	0	3	0	0	0	1	0	0	0	0	0	7	0	0	0	0	0	0	0	0	0
Bac227	0	0	3	0	0	2	0	0	0	0	0	3	0	0	19	0	0	1	1	0	0	0	0	0	0	1	15	0	0	27	0	0	0	7	0	0	0	0	0	7	0	0	0	0	0	0	0	0	1
Bac667	0	0	1	0	0	1	0	0	0	0	0	3	0	0	7	1	0	0	0	0	0	0	0	0	0	1	0	0	0	5	0	0	0	4	0	0	0	0	0	2	0	0	0	0	1	0	0	0	2
Bac401	0	0	1	0	0	0	0	0	0	0	0	0	0	0	0	0	0	2	0	0	0	0	0	0	0	0	0	0	0	0	0	0	0	2	0	0	0	0	0	3	0	0	0	0	0	0	0	0	0
Bac430	0	0	0	0	0	0	0	0	0	0	6	0	0	0	0	0	0	6	0	0	0	0	0	0	0	0	0	0	0	0	0	0	0	0	0	0	0	0	0	0	0	0	0	0	0	1	0	0	0
Bac13	0	0	18	0	0	185	0	0	204	0	0	660	0	0	723	278	0	14	11	0	0	27	403	0	0	103	69	0	4	802	65	0	0	38	0	0	20	0	4	46	0	0	16	0	0	1	0	2	10
Bac487	0	0	0	0	0	17	0	0	14	0	0	19	0	0	28	5	0	1	0	0	0	3	14	0	0	3	3	0	0	26	3	0	0	2	0	0	1	0	0	1	0	0	0	0	0	0	0	0	0
Bac644	0	0	0	0	0	0	0	0	0	0	0	0	0	0	0	0	0	0	0	0	0	0	0	0	0	0	3	0	0	7	0	0	0	0	0	0	0	0	0	0	0	0	0	0	0	0	0	0	0
Bac746	0	0	1	0	0	10	0	0	3	0	0	4	0	0	2	1	0	0	0	0	0	0	17	0	0	0	0	0	0	11	0	0	0	1	0	0	0	0	0	4	0	0	0	0	0	0	0	0	1
Bac517	0	0	0	0	0	0	0	0	0	0	0	0	0	0	0	0	0	7	0	0	1	0	0	0	0	0	0	0	0	0	0	0	0	0	0	0	0	0	1	1	0	0	0	0	0	0	0	0	0
Bac1340	0	0	0	0	0	0	0	0	0	0	0	0	0	0	2	0	0	0	0	0	0	0	0	0	0	0	0	0	0	1	0	0	0	2	0	0	0	0	0	0	0	0	0	0	0	0	0	0	0
Bac210	0	0	3	0	0	20	0	0	1	0	0	0	0	0	2	0	0	1	0	0	0	0	26	0	0	3	0	0	0	18	3	0	0	3	0	0	1	0	0	3	0	0	2	0	0	1	0	0	0
Bac230	0	0	2	0	0	0	0	0	0	0	0	0	0	0	0	2	0	2	0	0	0	0	0	0	0	0	6	0	0	17	1	0	0	3	0	0	1	0	0	3	0	0	0	0	0	0	0	0	0
Bac485	0	0	0	0	0	6	0	0	1	0	0	0	0	0	8	3	0	0	0	0	0	0	6	0	0	0	1	0	0	5	0	0	0	2	0	0	0	0	0	4	0	0	0	0	0	0	0	0	1
Bac645	0	0	0	0	0	0	0	0	0	0	0	4	0	0	3	1	0	2	0	0	0	1	6	0	0	4	0	0	0	11	0	0	0	0	0	0	0	0	0	2	0	0	0	0	0	0	0	0	0
Bac718	0	0	0	0	0	0	0	0	1	0	0	1	0	0	0	4	0	2	0	0	0	0	0	0	0	0	0	0	0	3	0	0	0	0	0	0	0	0	0	1	0	0	0	0	0	0	0	0	0
Bac809	0	0	1	0	0	0	0	0	0	0	0	4	0	0	2	0	0	0	0	0	0	0	2	0	0	0	0	0	0	4	0	0	0	0	0	0	0	0	0	0	0	0	0	0	0	0	0	0	0
Bac309	0	0	4	0	0	1	0	0	0	0	0	0	0	0	5	8	0	3	0	0	0	0	27	0	0	0	4	0	0	8	3	0	0	0	0	0	0	0	0	5	0	0	2	0	0	1	0	0	0
Bac935	0	0	0	0	0	0	0	0	0	0	0	0	0	0	0	0	0	0	0	0	0	0	0	0	1	0	0	0	0	0	0	0	0	0	0	0	0	0	0	0	0	0	0	0	0	0	0	0	0
Bac228	0	0	4	0	0	0	0	0	1	0	0	4	0	0	6	13	0	3	1	0	0	2	12	0	0	2	3	0	0	4	1	0	0	15	0	0	0	0	0	5	0	0	3	0	0	0	0	0	3
Bac693	0	0	0	0	0	0	0	0	0	0	0	0	0	0	0	5	0	2	0	0	0	0	0	0	0	0	0	0	0	0	0	0	0	0	0	0	0	0	0	0	0	0	0	0	0	0	0	0	0
Bac88	0	0	0	0	0	0	0	0	0	0	0	0	0	0	0	0	0	0	0	0	0	0	535	0	0	2	526	0	0	9	12	0	0	0	0	0	0	0	0	14	0	0	12	0	0	0	0	0	0
Bac906	0	0	0	0	0	0	0	0	4	0	0	0	0	0	0	3	0	0	0	0	0	0	0	0	0	1	0	0	0	0	0	0	0	0	0	0	0	0	0	0	0	0	0	0	0	0	0	0	0
Bac734	0	0	0	0	0	0	0	0	2	0	0	1	0	0	0	5	0	3	0	0	0	0	0	0	0	0	0	0	0	1	0	0	0	2	0	0	0	0	0	1	0	0	0	0	0	0	0	0	0
Bac272	0	0	4	0	0	2	0	0	2	0	0	1	0	0	7	4	0	4	0	0	0	0	10	0	0	5	4	0	1	16	2	0	0	12	0	0	0	0	0	14	0	0	0	0	0	1	0	0	3
Bac638	0	0	0	0	0	0	0	0	0	0	0	0	0	0	2	0	0	0	0	0	0	0	6	0	0	0	0	0	0	0	3	0	0	1	0	0	0	0	0	3	0	0	0	0	0	0	0	0	0
Bac219	0	0	1	0	0	0	0	0	0	0	0	2	0	0	5	1	0	0	1	0	0	0	1	0	0	0	0	0	0	2	0	0	0	5	0	0	0	0	0	26	0	0	1	0	0	0	0	0	3
Bac666	0	0	1	0	0	0	0	0	0	0	0	1	0	0	0	0	0	0	0	0	0	0	1	0	0	0	0	0	0	1	0	0	0	1	0	0	0	0	5	1	0	0	1	0	0	0	0	0	0
Bac570	0	0	1	0	0	0	0	0	0	0	0	0	0	0	0	1	0	0	0	0	0	0	0	0	0	0	0	0	0	0	0	0	0	3	30	0	0	0	0	0	0	0	0	0	0	0	0	0	0
Bac620	0	0	0	0	0	0	0	0	0	0	0	0	0	0	0	0	0	0	0	14	0	0	0	0	0	0	0	0	0	0	0	0	0	0	0	1	0	0	0	0	0	1	0	0	0	0	10	0	0
Bac591	0	0	0	0	0	0	0	0	0	0	0	0	0	0	0	0	0	0	0	0	0	0	0	1	0	0	0	0	0	0	0	2	1	0	0	0	0	17	0	0	6	0	0	0	0	0	0	0	0
Bac1168	0	0	0	0	0	0	0	0	0	0	0	0	0	0	1	2	0	2	0	0	0	0	0	0	0	2	0	0	0	0	0	0	0	1	0	0	0	0	0	0	0	0	0	0	0	0	0	0	0
Bac832	0	0	0	0	0	0	0	0	0	0	0	0	0	0	0	0	0	0	0	0	0	0	0	0	0	0	0	0	10	0	0	0	0	0	0	0	0	0	13	0	0	0	0	0	0	0	0	0	0
Bac635	0	0	0	0	0	0	0	0	0	0	6	0	0	0	0	0	0	0	0	0	0	0	0	0	1	0	0	0	6	0	0	0	0	0	0	0	0	0	5	0	0	0	0	0	0	0	0	0	0
Bac1131	0	0	1	0	0	0	0	0	0	0	0	0	0	0	1	4	0	1	0	0	0	1	0	0	0	0	0	0	0	0	0	0	0	1	0	0	0	0	0	2	0	0	0	0	0	0	0	0	1
Bac685	0	0	0	0	0	0	0	0	1	0	0	0	0	0	1	5	0	0	0	0	0	0	0	0	0	1	0	0	0	6	1	0	0	4	0	0	0	0	0	0	0	1	0	0	0	0	0	0	0
Bac918	0	0	0	0	0	0	0	0	0	0	0	0	0	0	1	0	0	0	0	0	0	0	0	0	0	0	0	0	8	0	0	0	0	0	0	0	0	0	0	3	0	0	0	0	0	0	0	1	0
Bac845	0	0	0	0	0	2	0	0	0	0	0	0	0	0	0	2	0	0	0	0	0	0	1	0	0	0	0	0	0	2	1	0	0	5	0	0	0	0	0	6	0	0	0	0	0	0	0	0	1
Bac657	0	0	1	0	0	1	0	0	1	0	0	0	0	0	0	0	0	3	0	0	0	0	0	0	0	0	1	0	0	0	1	0	0	2	0	0	0	0	0	0	0	0	2	0	0	0	0	0	1
Bac17	0	7	0	0	7	0	0	0	0	0	2	0	0	6	0	0	0	0	0	0	4	0	0	0	1	0	0	0	3304	0	0	0	2	0	460	7	0	0	74	0	0	20	0	0	11	0	0	10	0
Bac7	16	0	0	0	2	0	29	0	0	0	0	0	14	0	0	0	0	0	0	112	0	0	0	0	0	0	0	0	0	0	0	0	0	0	7	0	0	7	3	0	12	5	0	0	0	0	0	3	0
Bac68	0	0	0	0	0	0	0	0	0	0	0	0	3	1	0	0	0	0	0	0	0	0	0	0	0	0	0	769	0	0	0	0	1	0	226	0	0	21	0	2	0	0	0	0	0	0	0	0	0
Bac25	0	0	0	0	0	0	0	0	0	0	0	0	0	0	0	0	0	0	0	15	0	0	0	1	0	0	0	1807	0	0	0	0	0	0	0	0	0	0	7	0	0	0	0	0	0	0	0	0	0
Bac421	0	0	0	0	0	0	0	0	0	0	0	0	0	0	0	0	0	0	0	0	0	0	0	0	0	0	0	0	37	0	0	0	0	0	0	0	0	0	0	0	0	0	0	0	0	0	1	0	0
Bac18	0	0	0	0	0	0	0	0	0	0	0	0	0	0	0	0	0	0	0	0	0	0	0	0	1	0	0	0	0	0	0	0	0	0	0	0	0	0	0	0	0	0	0	0	0	0	0	0	0
Bac40	0	0	0	0	0	0	0	0	0	0	0	0	0	0	0	0	0	0	0	59	0	0	0	0	0	0	0	1991	0	0	0	0	0	0	0	0	0	0	0	0	0	0	0	0	0	0	32	0	0
Bac194	50	0	0	0	0	0	0	0	0	0	0	0	5	0	0	0	0	2	0	380	0	0	0	2	0	0	0	0	0	0	0	1	0	0	0	0	0	13	3	0	12	0	0	3	0	0	0	0	0
Bac694	0	0	0	0	0	0	0	0	0	0	0	0	0	0	0	0	0	0	0	6	0	0	0	0	0	0	0	0	0	0	0	0	0	0	0	0	0	0	0	0	0	1	0	0	0	0	0	0	0
Bac1007	0	0	0	0	0	0	0	0	0	0	0	0	0	0	0	0	0	5	0	0	0	0	0	0	0	0	0	0	0	0	0	0	0	2	0	0	0	0	0	0	0	0	0	0	0	0	0	0	0
Bac111	0	0	9	0	0	5	0	0	1	0	0	2	0	0	23	7	0	52	1	0	0	0	19	0	0	2	4	0	0	14	3	0	0	18	0	0	3	0	0	27	0	4	1	0	0	2	0	1	3
Bac376	0	0	2	0	0	0	0	0	0	0	0	0	0	0	2	4	0	1	0	0	0	0	7	0	0	0	0	0	0	0	0	0	0	1	0	0	0	0	0	4	0	0	0	0	0	0	0	0	0
Bac1120	0	0	0	0	0	0	0	0	0	0	0	0	0	0	0	0	0	0	0	0	0	0	0	0	0	0	0	0	1	0	0	0	0	0	0	0	0	0	0	0	0	1	0	0	0	0	0	0	0
Bac241	0	0	4	0	0	2	0	0	0	0	0	0	0	0	2	8	0	10	0	0	0	2	3	0	0	1	3	0	1	3	0	0	0	8	0	0	2	0	0	15	0	0	0	0	0	1	0	0	4
Bac335	0	0	5	0	0	0	0	0	2	0	0	2	0	0	2	0	0	6	0	0	0	0	3	0	0	0	0	0	0	0	1	0	0	3	0	0	0	0	0	9	0	0	0	0	0	0	0	0	2
Bac254	0	0	3	0	0	0	0	0	0	0	0	0	0	0	4	1	0	8	0	0	0	0	1	0	0	0	1	0	1	1	0	0	0	4	0	0	0	0	0	11	0	0	0	0	0	0	0	0	2
Bac50	0	0	22	0	0	13	0	0	9	0	0	8	0	0	32	48	0	188	3	0	3	6	25	0	0	6	17	0	6	45	12	0	0	70	0	0	1	0	2	77	0	6	2	0	0	1	0	1	10
Bac26	0	1	59	0	1	45	0	0	45	0	0	35	0	0	59	48	0	146	3	0	1	6	83	0	1	15	27	0	3	102	18	0	0	110	0	0	3	0	1	212	0	0	4	0	0	7	0	2	81
Bac533	0	0	1	0	0	0	0	0	0	0	0	0	0	0	1	0	0	0	0	0	0	0	1	0	0	0	1	0	0	1	0	0	0	1	0	0	0	0	0	1	0	0	0	0	0	1	0	0	0
Bac917	0	0	0	0	0	0	0	0	1	0	0	1	0	0	2	1	0	0	0	0	0	0	7	0	0	0	1	0	0	0	0	0	0	0	0	0	0	0	0	3	0	0	0	0	0	0	0	0	1
Bac374	0	0	1	0	0	2	0	0	0	0	0	1	0	0	4	1	0	4	0	0	0	0	0	0	0	1	3	0	0	5	1	0	0	0	0	0	0	0	0	5	0	0	0	0	0	3	0	0	3
Bac399	0	0	2	0	0	0	0	0	0	0	0	1	0	0	3	2	0	1	1	0	0	0	9	0	0	0	0	0	0	1	0	0	0	5	0	0	0	0	0	6	0	0	0	0	0	0	0	0	3
Bac195	0	0	6	0	0	2	0	0	2	0	0	2	0	0	9	4	0	21	0	0	0	1	4	0	0	1	1	0	0	2	4	0	0	7	0	0	2	0	0	13	0	0	3	0	0	1	0	0	5
Bac352	0	0	0	0	0	0	0	0	1	0	0	0	0	0	0	0	0	3	1	0	0	0	1	0	0	2	0	0	0	1	0	0	0	3	0	0	0	0	0	3	0	1	0	0	0	0	0	0	0
Bac83	0	0	12	0	0	2	0	0	5	0	1	4	0	0	10	26	0	57	3	0	3	3	15	0	2	6	10	0	4	12	5	0	0	54	0	0	2	0	3	29	0	3	1	0	1	0	0	1	6
Bac277	0	0	0	0	0	2	0	0	1	0	0	0	0	0	1	0	0	0	1	0	0	0	1	0	0	0	1	0	0	4	0	0	0	3	0	0	0	0	0	30	0	0	0	0	0	0	0	0	1
Bac1112	0	0	0	0	0	2	0	0	0	0	0	0	0	0	0	1	0	0	0	0	0	0	0	0	0	0	0	0	0	0	0	0	0	2	0	0	0	0	0	0	0	0	0	0	0	0	0	0	0
Bac911	0	0	0	0	0	0	0	0	0	0	0	0	0	0	0	0	0	0	0	0	0	0	0	0	0	0	0	0	0	0	0	0	0	1	0	0	0	0	0	2	0	0	0	0	0	0	0	0	0
Bac419	0	0	0	0	0	0	0	0	0	0	0	0	0	0	0	0	0	14	0	0	0	0	0	0	0	0	0	0	0	0	0	0	0	1	0	0	0	0	0	2	0	0	0	0	0	0	0	0	0
Bac425	0	0	0	0	0	0	0	0	0	0	0	0	0	0	0	0	0	21	0	0	0	0	0	0	0	0	0	0	0	0	0	0	0	1	0	0	0	0	0	4	0	0	0	0	0	0	0	0	0
Bac827	0	0	0	0	0	0	0	0	0	0	0	0	0	0	0	0	0	0	0	0	0	0	0	0	0	0	0	0	0	0	0	0	0	0	0	0	0	0	0	1	0	0	0	0	0	0	0	0	0
Bac767	0	0	0	0	0	0	0	0	0	0	0	0	0	0	0	0	0	2	0	0	0	0	0	0	0	0	0	0	0	0	0	0	0	6	0	0	0	0	0	1	0	0	0	0	0	0	0	0	0
Bac492	0	0	1	0	0	1	0	0	0	0	0	0	0	0	2	0	0	0	0	0	0	1	3	0	0	1	0	0	0	1	0	0	0	7	0	0	0	0	0	3	0	0	0	0	0	0	0	0	0
Bac24	0	0	0	0	0	0	0	0	0	0	0	30	0	0	24	0	0	0	0	0	0	2	6	0	0	10	0	0	0	25	0	0	0	0	0	0	3	0	0	2	0	0	0	0	0	0	0	0	0
Bac80	0	0	0	0	0	0	0	0	3	0	0	0	0	0	1	639	0	0	0	0	0	0	7	0	0	0	0	0	0	0	0	0	0	0	0	0	10	0	0	1	0	0	0	0	0	0	0	0	0
Bac478	0	0	0	0	0	0	0	0	0	0	0	0	0	0	0	0	0	14	0	0	0	0	0	0	0	0	0	0	0	0	0	0	0	0	0	0	0	0	0	4	0	1	0	0	0	0	0	0	0
Bac594	0	0	0	0	0	0	0	0	0	0	0	0	0	0	0	0	0	9	0	0	0	0	0	0	0	0	0	0	0	0	0	0	0	4	0	0	0	0	0	0	0	0	0	0	0	0	0	0	0
Bac708	0	0	0	0	0	0	0	0	0	0	0	0	0	0	0	0	0	0	0	0	0	0	0	0	0	0	0	0	0	0	0	0	0	0	0	0	0	0	0	3	0	0	0	0	0	0	0	0	0
Bac1285	0	0	0	0	0	0	0	0	0	0	0	0	0	0	0	0	0	3	0	0	0	0	0	0	0	0	0	0	0	0	0	0	0	0	0	0	0	0	0	0	0	2	0	0	1	0	0	0	0
Bac521	0	0	0	0	0	0	0	0	0	0	0	0	0	0	0	0	0	6	0	0	0	0	0	0	1	0	0	0	0	0	0	0	0	4	0	0	0	0	0	1	0	0	0	0	2	0	0	1	0
Bac797	0	0	0	0	0	0	0	0	0	0	0	0	0	0	0	0	0	3	0	0	0	0	0	0	0	0	0	0	0	0	0	0	0	1	0	0	0	0	0	2	0	0	0	0	0	0	0	0	0
Bac197	0	0	0	0	0	0	0	0	0	0	1	0	0	0	0	0	0	34	0	0	1	0	0	0	1	0	0	0	0	0	0	0	0	3	0	0	0	0	0	8	0	2	0	0	0	0	0	1	0
Bac198	0	0	0	0	1	0	0	0	0	0	0	0	0	0	0	0	0	52	0	0	2	0	0	0	1	0	0	0	0	0	0	0	0	2	0	0	0	0	0	3	0	4	0	0	0	0	0	2	0
Bac499	0	0	0	0	0	0	0	0	0	0	0	0	0	0	1	0	0	5	0	0	0	0	0	0	0	0	0	0	0	0	0	0	0	2	0	0	0	0	0	1	0	3	0	0	0	0	0	0	0
Bac171	0	0	6	0	0	2	0	0	0	0	0	7	0	0	13	1	0	0	0	0	0	1	13	0	0	2	1	0	0	5	0	0	0	5	0	0	0	0	0	21	0	0	0	0	0	1	0	0	1
Bac442	0	0	1	0	0	0	0	0	0	0	0	0	0	0	0	1	0	0	0	0	0	0	3	0	0	0	0	0	1	2	0	0	0	4	0	0	0	0	0	9	0	0	0	0	0	0	0	0	0
Bac540	0	0	0	0	0	0	0	0	0	0	0	0	0	0	0	1	0	0	0	0	0	0	0	0	0	0	2	0	1	0	0	0	0	1	0	0	0	0	0	0	0	0	0	0	0	0	0	0	0
Bac614	0	0	1	0	0	0	0	0	1	0	0	0	0	0	1	0	0	0	0	0	0	0	3	0	0	0	0	0	0	0	0	0	0	1	0	0	0	0	0	3	0	0	0	0	0	0	0	0	1
Bac605	0	0	2	0	0	0	0	0	0	0	0	0	0	0	0	0	0	0	0	0	0	0	0	0	0	0	0	0	0	0	0	0	0	4	0	0	0	0	0	0	0	0	0	0	0	0	0	0	0
Bac16	0	1	47	0	5	44	0	1	9	0	13	42	0	10	75	222	0	281	27	0	13	24	33	0	22	20	4	0	219	32	6	0	5	194	0	9	50	0	52	235	0	34	9	0	2	35	0	15	84
Bac321	0	0	5	0	0	4	0	0	0	0	0	2	0	2	1	13	0	14	0	0	2	1	6	0	0	2	1	0	11	0	0	0	1	2	0	0	1	0	0	17	0	0	0	0	0	5	0	4	5
Bac178	0	0	2	0	0	0	10	0	0	0	1	1	0	3	0	5	0	0	1	15	1	2	5	0	1	0	0	0	19	1	0	0	0	2	0	0	1	0	1	3	0	3	0	0	0	0	169	0	1
Bac805	0	0	0	0	0	0	0	0	0	0	0	0	0	0	0	0	0	0	0	0	0	0	8	0	0	0	1	0	0	0	0	0	0	1	0	0	0	0	0	1	0	0	0	0	0	0	0	0	2
Bac795	0	0	0	0	1	2	0	0	0	0	0	4	9	0	0	4	0	8	1	0	1	7	7	0	1	0	0	0	10	1	0	0	0	5	0	0	1	1	3	68	2	5	1	0	2	0	0	2	1
Bac118	0	0	10	0	1	3	0	0	4	0	4	9	0	0	15	28	0	30	9	0	0	10	10	0	1	4	2	0	14	12	2	0	1	78	0	1	23	0	2	104	0	3	2	0	0	0	0	4	9
Bac185	0	0	2	0	0	1	0	0	2	0	0	3	0	0	4	4	0	11	1	0	1	1	10	0	0	0	1	0	0	0	1	0	0	14	0	0	0	0	1	18	0	0	0	0	0	1	0	0	0
Bac55	0	5	0	0	7	0	0	1	0	0	1	2	38	1	0	0	0	16	0	0	2	0	3	1	2	0	0	0	3	0	0	0	1	2	0	0	1	25	13	9	24	26	0	2	7	0	0	2	0
Bac555	0	0	4	0	0	3	0	1	1	0	0	3	0	1	15	8	0	8	0	0	0	1	4	0	0	1	2	0	0	2	1	0	1	12	0	1	0	0	0	9	0	0	0	0	0	0	0	0	3
Bac884	0	0	0	0	0	0	0	0	0	0	0	0	0	0	2	0	0	0	0	0	0	0	0	0	0	0	1	0	0	0	0	0	0	5	0	0	0	0	0	4	0	0	0	0	0	0	0	0	0
Bac76	0	0	18	0	0	15	0	0	12	0	0	14	0	0	73	28	0	36	2	0	0	5	41	0	0	6	2	0	6	42	8	0	1	79	0	0	3	0	1	82	0	3	3	0	0	1	0	2	23
Bac834	0	0	0	0	0	0	0	0	0	0	0	2	0	0	0	0	0	0	0	0	0	0	3	0	0	0	0	0	0	0	0	0	0	1	0	0	0	0	0	3	0	0	0	0	0	0	0	0	0
Bac744	0	0	5	0	0	0	0	0	1	0	0	0	0	0	1	2	0	1	0	0	0	0	2	0	0	0	0	0	0	1	0	0	0	1	0	0	0	0	0	1	0	0	0	0	0	0	0	0	1
Bac1200	0	0	2	0	0	0	0	0	0	0	0	0	0	0	1	1	0	1	0	0	0	0	0	0	0	0	0	0	0	0	0	0	0	2	0	0	0	0	0	2	0	0	0	0	0	0	0	0	1
Bac128	0	0	7	0	0	6	0	0	4	0	2	6	0	0	19	18	0	90	2	0	1	3	22	0	0	4	2	0	1	4	1	0	0	21	0	0	4	0	0	55	0	2	2	0	0	3	0	0	18
Bac279	0	0	0	0	0	4	0	0	0	0	0	1	0	0	6	5	0	8	0	0	0	2	3	0	0	0	1	0	0	5	2	0	0	7	0	0	0	0	0	10	0	0	0	0	0	0	0	0	7
Bac888	0	0	0	0	0	1	0	0	0	0	0	0	0	0	1	2	0	5	0	0	0	0	4	0	0	0	0	0	0	3	0	0	0	2	0	0	0	0	0	0	0	3	0	0	0	0	0	0	0
Bac300	0	0	5	0	0	1	0	0	1	0	0	3	0	0	6	2	0	2	0	0	0	0	7	0	0	1	4	0	5	9	2	0	0	13	0	0	0	0	0	18	0	0	0	0	0	1	0	0	0
Bac353	0	0	1	0	0	0	0	0	1	0	0	0	0	0	1	0	0	5	0	0	0	0	3	0	0	1	0	0	0	1	0	0	0	2	0	0	0	0	0	10	0	0	1	0	0	2	0	0	1
Bac595	0	0	1	0	0	0	0	0	0	0	0	1	0	0	1	0	0	2	1	0	0	0	2	0	0	0	0	0	0	0	0	0	0	1	0	0	0	0	0	0	0	0	0	0	0	0	0	0	1
Bac455	14	0	2	0	1	2	0	0	3	0	0	3	0	0	9	12	18	12	0	0	0	3	6	0	2	4	0	12	12	7	1	0	0	16	11	0	4	0	1	17	0	1	0	0	1	0	0	2	6
Bac311	0	0	1	0	0	0	0	0	0	0	0	1	0	0	1	1	0	1	0	0	0	0	1	0	0	0	0	0	3	1	1	0	0	13	0	0	0	0	0	1	0	1	0	0	0	0	0	0	0
Bac151	0	0	0	0	1	0	0	0	0	0	2	0	8	0	0	0	0	3	0	0	1	0	0	0	0	0	0	0	0	0	0	0	0	1	0	0	0	1	3	2	0	5	0	0	5	0	0	1	0
Bac319	0	0	1	0	0	2	0	0	0	0	0	0	0	0	5	2	0	7	0	0	0	2	0	0	1	0	0	0	1	1	0	0	0	12	0	0	0	0	0	7	0	0	0	0	0	0	0	1	1
Bac82	1	1	7	0	4	12	0	0	7	0	6	8	26	2	38	25	0	102	2	0	14	3	16	0	6	8	2	0	6	25	2	1	1	42	0	2	1	2	4	27	1	18	0	0	7	1	0	4	13
Bac97	0	0	1	0	9	0	0	0	0	0	2	0	24	2	0	0	0	10	0	0	0	0	0	0	2	0	0	0	0	0	0	1	0	0	0	0	0	0	6	4	2	18	0	0	7	1	0	2	0
Bac808	0	0	0	0	0	0	0	0	0	0	0	0	0	0	0	0	0	1	0	0	0	0	0	0	0	0	0	0	9	0	0	0	0	0	0	0	0	0	0	1	0	0	0	0	0	0	0	2	0
Bac134	0	1	12	0	0	6	0	0	2	0	0	4	0	1	15	17	0	30	2	0	1	8	19	0	0	2	4	0	38	17	5	0	0	49	0	0	5	0	2	27	0	7	1	0	0	4	0	1	14
Bac460	0	0	0	0	0	0	0	0	0	0	1	3	0	1	10	0	0	1	0	0	0	1	2	0	0	2	0	0	2	1	1	0	1	1	0	0	1	0	0	3	0	0	1	0	0	3	0	0	2
Bac86	0	0	24	0	1	12	0	0	2	0	2	14	0	3	70	23	0	36	3	0	0	4	35	0	0	10	12	0	20	38	4	0	0	67	0	1	7	0	1	61	0	5	1	0	0	2	0	1	18
Bac122	0	0	4	0	1	3	0	0	1	0	0	4	0	1	8	11	0	19	3	0	1	5	12	0	0	2	3	0	5	11	3	0	0	17	0	0	4	0	1	21	0	4	0	0	0	2	0	1	14
Bac224	0	0	1	0	0	2	0	0	0	0	3	9	0	3	4	3	0	3	0	0	3	2	2	0	1	0	0	0	74	2	0	0	3	21	0	0	7	0	6	6	0	0	0	0	0	0	0	7	1
Bac317	0	0	2	0	0	1	0	0	0	0	0	0	0	0	13	2	0	2	0	0	0	2	2	0	0	1	0	0	0	2	2	0	0	8	0	0	0	0	0	7	0	0	0	0	0	0	0	0	3
Bac892	0	0	0	0	0	0	0	0	0	0	0	0	0	0	0	0	0	0	0	0	0	0	0	0	0	0	0	0	0	0	0	0	0	2	0	0	0	0	0	1	0	0	0	0	0	0	0	0	0
Bac523	0	0	3	0	1	2	0	0	1	0	1	0	0	0	4	3	0	5	2	0	3	1	3	0	2	1	1	0	4	1	0	0	0	4	0	0	1	0	1	3	0	1	1	0	1	1	0	2	4
Bac686	0	0	0	0	0	0	0	0	0	0	0	1	0	0	0	0	0	1	0	0	0	0	3	0	0	0	0	0	0	2	0	0	0	0	0	0	0	0	0	0	0	0	0	0	0	0	0	0	1
Bac377	0	0	0	0	0	1	0	1	0	0	0	0	5	0	0	0	0	2	0	0	0	0	0	0	0	0	0	0	0	0	0	0	0	0	0	0	0	0	0	0	0	0	0	0	1	0	0	1	0
Bac491	0	0	0	0	0	1	0	0	1	0	0	0	0	0	2	4	0	2	0	0	0	0	1	0	0	1	1	0	0	4	0	0	0	5	0	0	2	0	0	7	0	1	0	0	0	0	0	0	1
Bac678	0	0	1	0	0	0	0	0	0	0	0	1	0	0	2	1	0	1	0	0	0	0	1	0	0	1	0	0	0	0	1	0	0	2	0	0	0	0	0	1	0	0	0	0	0	1	0	0	0
Bac207	0	1	0	0	1	10	0	0	2	0	3	5	11	3	8	9	0	17	0	0	1	2	7	0	3	6	3	0	6	6	0	0	0	22	0	1	6	0	7	17	0	8	0	0	3	0	0	1	3
Bac10	0	65	7	0	6	1	0	3633	2	0	28	15	0	2549	11	5	0	6	1	0	43	9	4	0	19	7	0	0	300	2	1	0	29	31	0	1553	12	0	17	26	0	6	0	0	91	0	0	28	5
Bac265	0	0	2	0	0	0	0	0	0	0	6	2	0	1	2	2	0	2	0	0	0	1	0	0	0	2	0	0	3	0	0	0	0	8	0	2	26	0	0	3	0	2	1	0	1	0	0	7	0
Bac95	8	0	0	0	0	0	40	0	0	0	0	0	0	2	0	0	36	0	0	0	0	0	0	0	0	0	0	52	54	0	0	0	0	0	25	2	0	0	0	0	0	3	0	0	0	0	0	0	0
Bac577	0	0	2	0	0	0	0	0	0	0	0	0	0	0	0	1	0	1	0	0	0	0	1	0	0	0	0	0	0	0	0	0	0	4	0	0	3	0	0	1	0	1	0	0	0	0	0	1	0
Bac675	1	0	1	0	0	0	0	0	1	0	0	5	0	1	5	4	0	8	1	0	1	4	5	0	1	2	0	0	6	2	0	0	1	9	0	0	3	0	0	13	0	3	0	0	0	0	0	1	2
Bac1343	0	0	0	0	0	0	0	0	0	0	0	0	0	0	0	0	0	0	0	0	0	0	0	0	0	0	0	0	0	0	0	0	0	1	0	0	0	0	0	0	0	0	0	0	0	0	0	1	0
Bac617	0	0	3	0	0	0	0	0	0	0	0	1	0	0	3	1	0	0	0	0	1	0	1	0	0	1	0	0	0	0	1	0	0	0	0	0	0	0	0	1	0	0	0	0	0	0	0	0	0
Bac684	0	0	0	0	0	0	0	0	2	0	0	0	0	0	0	0	0	2	0	0	0	1	0	0	0	0	0	0	0	2	0	0	0	2	0	0	1	0	0	2	0	0	0	0	0	0	0	0	0
Bac44	0	0	12	0	2	35	0	0	23	0	2	19	0	2	86	50	0	89	1	1	4	8	21	0	4	12	6	0	16	41	6	0	0	110	0	0	9	0	3	101	0	5	0	0	0	0	0	5	15
Bac1114	0	0	4	0	0	1	0	0	0	0	0	2	0	0	2	3	0	12	0	0	0	1	1	0	1	1	2	0	0	5	0	0	0	8	0	0	0	0	2	10	0	0	0	0	0	0	0	0	5
Bac236	0	0	2	0	0	0	0	0	0	0	0	2	0	0	4	10	0	18	2	0	0	2	2	0	0	2	1	0	0	6	2	0	0	16	0	0	2	0	1	18	0	2	0	0	1	0	0	1	4
Bac476	0	0	1	0	0	1	0	0	2	0	0	0	0	2	3	2	0	2	0	0	0	0	3	0	0	2	0	0	0	4	1	0	0	4	0	0	0	0	0	2	0	2	0	0	0	0	0	0	0
Bac664	0	0	0	0	0	1	0	0	1	0	0	1	0	0	5	2	0	5	0	0	0	0	0	0	0	1	0	0	0	3	0	0	0	4	0	0	0	0	1	2	0	0	0	0	0	0	0	0	0
Bac71	0	0	23	0	1	19	0	0	2	0	2	13	0	2	56	43	0	185	2	0	2	10	16	0	5	8	1	0	8	29	2	0	1	80	0	2	0	0	6	113	0	5	0	0	1	1	0	1	28
Bac991	0	0	1	0	0	0	0	0	1	0	0	0	0	0	4	1	0	11	0	0	0	0	4	0	0	0	1	0	2	3	0	0	0	6	0	0	0	0	0	14	0	0	0	0	0	0	0	0	3
Bac208	0	0	6	0	0	1	0	0	1	0	0	2	0	0	13	3	0	12	0	0	0	0	4	0	0	0	0	0	2	8	1	0	0	23	0	1	5	0	0	16	0	0	1	0	0	0	0	0	3
Bac495	0	0	0	0	0	2	0	0	0	0	0	1	0	0	3	0	0	10	2	0	1	0	0	0	1	0	0	0	3	2	1	0	0	2	0	0	1	0	1	0	0	0	0	0	0	0	0	0	1
Bac689	0	0	0	0	1	0	0	0	0	0	4	1	0	0	0	1	0	3	0	0	0	0	0	0	2	0	0	0	4	1	1	0	1	2	0	0	4	0	0	2	0	1	0	0	0	0	0	0	0
Bac120	0	0	16	0	0	10	0	0	3	0	2	4	0	0	34	25	0	56	1	0	2	3	24	0	1	8	4	0	11	31	0	0	1	64	0	1	4	0	1	45	0	10	1	0	0	1	0	2	16
Bac1338	0	0	1	0	0	4	0	0	4	0	0	0	0	1	6	6	0	11	0	0	1	0	4	0	0	1	0	0	3	3	0	0	0	13	0	0	1	0	0	5	0	0	0	0	0	0	0	1	1
Bac627	0	0	1	0	0	0	0	0	0	0	0	2	0	0	3	1	0	2	1	0	0	0	3	0	0	0	0	0	0	0	0	0	0	5	0	0	1	0	0	2	0	0	1	0	0	0	0	0	0
Bac586	0	0	1	0	0	2	0	0	0	0	0	0	0	0	2	1	0	4	0	0	0	1	2	0	0	1	1	0	0	1	0	0	0	4	0	0	0	0	0	5	0	1	0	0	0	0	0	1	1
Bac155	0	0	3	0	0	0	0	0	0	0	0	0	0	1	0	0	0	15	0	0	0	0	0	0	0	0	0	0	0	0	0	0	0	12	0	0	0	0	0	33	0	1	0	0	0	0	0	0	7
Bac439	0	0	0	0	0	0	0	0	0	0	0	0	0	0	3	0	0	5	0	0	0	0	2	0	0	2	1	0	1	1	1	0	0	4	0	0	0	0	0	3	0	0	0	0	0	0	0	0	0
Bac581	0	0	2	0	0	1	0	0	1	0	0	2	0	0	8	4	0	3	1	0	0	1	4	0	1	1	0	0	0	1	2	0	0	2	0	0	2	0	1	7	0	0	0	0	0	0	0	0	3
Bac14	5	0	1	0	0	0	0	5	0	0	1	0	4	1	0	0	20	153	0	122	0	0	0	1	0	0	0	0	1	0	0	0	0	1	100	0	0	0	16	1	0	0	0	0	0	0	0	0	0
Bac163	0	0	0	0	0	0	0	0	0	0	0	0	0	0	0	0	0	0	0	0	0	0	0	0	0	0	0	45	0	0	0	0	0	0	0	0	0	0	0	0	0	0	0	0	0	0	0	0	0
Bac536	0	0	1	0	0	0	0	0	0	0	0	0	0	0	6	0	0	3	0	0	0	0	0	0	0	0	0	0	0	1	0	0	0	4	0	0	0	0	0	1	0	0	0	0	0	0	0	0	0
Bac212	0	0	11	0	0	2	0	0	3	0	0	2	0	0	9	7	0	5	2	0	0	1	4	0	0	0	2	0	0	6	1	0	0	9	0	0	0	0	0	12	0	0	0	0	0	1	0	0	4
Bac268	0	0	1	0	0	2	0	0	1	0	0	4	0	0	4	2	0	25	0	0	1	0	2	0	0	0	0	0	2	5	1	0	0	3	0	0	0	0	1	6	0	2	0	0	0	1	0	0	5
Bac606	0	0	0	0	0	1	0	0	0	0	0	0	0	0	0	0	0	3	0	0	0	0	0	0	0	0	1	0	0	0	0	0	0	1	0	0	0	0	0	1	0	0	0	0	0	0	0	0	0
Bac562	0	0	1	0	0	0	0	0	0	0	0	0	0	0	1	0	0	5	0	0	0	0	1	0	0	1	0	0	0	0	0	0	0	3	0	0	0	0	0	2	0	0	0	0	0	0	0	0	0
Bac388	0	0	1	0	0	1	0	0	0	0	0	0	0	0	2	0	0	4	0	0	0	0	0	0	0	0	0	0	0	1	1	0	0	1	0	0	0	0	0	1	0	2	0	0	0	0	0	0	1
Bac296	0	0	2	0	0	4	0	0	2	0	0	0	0	0	2	1	0	7	1	0	0	0	2	0	1	2	0	0	0	5	2	0	0	8	0	0	0	0	1	26	0	0	0	0	0	0	0	0	3
Bac102	0	0	12	0	1	16	0	0	5	0	4	13	0	0	39	33	0	30	4	0	1	8	9	0	1	4	3	0	36	12	3	0	1	41	0	3	6	0	8	62	0	5	4	0	0	3	0	2	19
Bac598	0	0	0	0	0	3	0	0	0	0	1	2	0	0	2	1	0	1	0	0	0	1	0	0	0	0	0	0	10	1	0	0	0	13	0	0	0	0	0	11	0	0	0	0	0	1	0	0	3
Bac408	0	0	2	0	0	0	0	0	1	0	0	1	0	0	1	1	0	1	0	0	0	0	1	0	0	0	0	0	0	0	1	0	0	1	0	0	0	0	0	6	0	0	0	0	0	3	0	0	1
Bac257	0	0	4	0	0	0	0	0	0	0	0	3	0	0	5	1	0	2	0	0	0	0	0	0	0	0	0	0	0	1	1	0	0	1	0	0	1	0	1	19	0	1	0	0	0	0	0	0	1
Bac778	0	0	0	0	0	1	0	0	2	0	0	0	0	0	1	2	0	0	0	0	0	0	0	0	0	0	0	0	2	0	0	0	0	0	0	0	0	0	0	2	0	0	0	0	0	0	0	0	0
Bac768	0	0	2	0	0	1	0	0	0	0	0	1	0	0	0	0	0	0	0	0	0	0	1	0	0	0	0	0	0	1	0	0	0	0	0	0	0	0	0	4	0	0	0	0	0	0	0	0	0
Bac1034	0	0	0	0	0	0	0	0	0	0	0	0	0	0	2	1	0	5	0	0	0	0	0	0	0	1	0	0	0	0	0	0	0	3	0	0	0	0	0	1	0	0	0	0	0	0	0	0	0
Bac551	0	0	0	0	0	0	0	0	0	0	0	0	0	0	2	0	0	0	0	0	0	0	2	0	0	0	1	0	1	3	1	0	0	12	0	0	0	0	0	1	0	0	0	0	0	0	0	0	0
Bac1025	0	0	1	0	0	0	0	0	0	0	0	0	0	0	3	0	0	0	0	0	0	0	1	0	0	0	0	0	0	3	0	0	0	3	0	0	0	0	0	3	0	0	0	0	0	0	0	0	0
Bac289	0	0	4	0	0	4	0	0	0	0	0	5	0	0	7	4	0	10	0	0	0	2	4	0	0	1	0	0	0	11	2	0	0	22	0	0	0	0	1	15	0	0	0	0	0	1	0	0	0
Bac342	0	0	2	0	0	1	0	0	0	0	0	1	0	0	4	3	0	3	0	0	0	0	2	0	0	0	1	0	0	4	0	0	0	3	0	0	0	0	0	5	0	0	1	0	0	0	0	0	3
Bac457	0	0	4	0	0	3	0	0	0	0	0	3	0	0	9	5	0	5	0	0	0	1	4	0	1	0	3	0	7	4	1	0	0	13	0	0	1	0	0	14	0	0	0	0	0	0	0	0	4
Bac528	0	0	0	0	0	0	0	0	0	0	0	0	0	0	2	1	0	0	0	0	0	0	0	0	0	0	2	0	11	4	0	0	0	6	0	0	0	0	0	6	0	0	0	0	0	4	0	0	2
Bac545	0	0	1	0	0	0	0	0	0	0	0	0	0	0	1	1	0	5	0	0	0	0	0	0	0	0	0	0	0	0	0	0	0	2	0	0	0	0	0	0	0	0	0	0	0	0	0	0	0
Bac554	0	0	0	0	0	0	0	0	0	0	0	0	0	0	0	0	0	0	0	0	0	0	0	0	0	0	0	0	0	1	1	0	0	6	0	0	0	0	0	6	0	0	0	0	0	0	0	0	1
Bac709	0	0	0	0	0	1	0	0	0	0	0	1	0	0	0	0	0	0	0	0	0	0	1	0	0	0	0	0	0	0	1	0	0	2	0	0	0	0	0	2	0	0	0	0	0	0	0	0	0
Bac807	0	0	0	0	0	0	0	0	0	0	0	0	0	0	0	0	0	0	0	0	0	0	0	0	0	0	0	0	0	1	0	0	0	6	0	0	0	0	0	0	0	0	0	0	0	0	0	0	0
Bac814	0	0	0	0	0	0	0	0	0	0	0	1	0	0	3	0	0	4	0	0	0	0	1	0	0	0	1	0	0	0	1	0	0	0	0	0	0	0	0	0	0	0	0	0	0	0	0	0	0
Bac681	0	0	0	0	0	0	0	0	1	0	0	0	0	0	2	0	0	2	0	0	0	0	1	0	0	0	0	0	0	1	0	0	0	0	0	0	0	0	0	2	0	0	0	0	0	0	0	0	0
Bac203	0	0	7	0	0	7	0	0	2	0	0	5	0	0	4	18	0	19	2	0	0	1	9	0	0	1	3	0	20	16	3	0	0	15	0	0	1	0	0	50	0	3	1	0	0	2	0	2	5
Bac1395	0	0	1	0	0	0	0	0	0	0	0	1	0	0	1	0	0	0	0	0	0	0	0	0	0	0	2	0	0	0	0	0	0	0	0	0	0	0	0	0	0	0	0	0	0	0	0	0	1
Bac431	0	0	1	0	0	0	0	0	0	0	1	4	0	0	1	7	0	4	0	0	0	1	4	0	0	0	0	0	0	1	2	0	0	0	0	0	0	0	0	11	0	0	0	0	0	0	0	0	1
Bac246	0	0	0	0	1	0	0	1	0	0	0	0	16	1	0	0	0	4	0	0	0	0	0	0	0	0	0	0	0	0	0	0	1	0	0	0	0	11	0	1	0	1	0	1	2	0	0	0	0
Bac202	0	0	8	0	0	0	0	0	1	0	0	3	0	0	6	0	0	0	1	0	1	2	13	0	0	1	5	0	0	4	2	0	0	8	0	0	0	0	0	17	0	0	0	0	0	0	0	0	2
Bac576	0	0	3	0	0	0	0	0	0	0	0	0	0	0	1	1	0	0	0	0	0	0	0	0	0	0	0	0	0	1	0	0	0	5	0	0	0	0	0	0	0	0	0	0	0	0	0	0	0
Bac623	0	0	0	0	0	0	0	0	0	0	0	1	0	0	5	0	0	0	0	0	0	1	0	0	0	0	0	0	0	0	0	0	0	0	0	0	0	0	0	2	0	0	0	0	0	0	0	0	0
Bac649	0	0	0	0	0	1	0	0	0	0	0	0	0	0	1	3	0	0	0	0	0	0	0	0	0	0	2	0	0	4	1	0	0	8	0	0	0	0	0	2	0	0	0	0	0	0	0	0	0
Bac1058	0	0	0	0	0	0	0	0	0	0	0	0	0	0	3	2	0	2	0	0	0	0	1	0	0	0	0	0	0	2	0	0	0	4	0	0	0	0	0	1	0	1	0	0	0	0	0	0	0
Bac397	0	0	2	0	0	0	0	0	0	0	0	1	0	0	16	12	0	5	0	0	0	1	2	0	0	1	0	0	5	6	0	0	0	13	0	0	2	0	0	3	0	1	0	0	0	0	0	0	0
Bac291	0	0	0	0	0	1	0	0	0	0	0	1	0	0	1	0	0	2	0	0	0	3	0	0	0	0	0	0	0	1	0	0	0	5	0	0	0	0	0	1	0	0	0	0	0	0	0	0	0
Bac1141	0	0	0	0	0	0	0	0	0	0	0	0	0	0	1	4	0	1	0	0	0	1	0	0	0	0	0	0	0	2	0	0	0	2	0	0	0	0	0	3	0	0	0	0	0	0	0	0	0
Bac634	0	0	0	0	0	0	0	0	0	0	0	0	0	0	1	0	0	0	0	0	0	0	0	0	0	0	1	0	0	0	0	0	0	1	0	0	0	0	0	0	0	2	0	0	0	0	0	0	0
Bac211	0	0	0	0	0	0	1	0	0	0	0	0	0	0	0	0	0	0	0	0	0	0	0	0	0	0	0	0	0	0	0	0	0	0	2	0	0	4	0	0	0	0	0	0	0	0	0	0	0
Bac58	0	0	6	0	0	6	0	0	2	0	2	21	0	1	134	50	0	16	2	0	0	19	25	0	1	2	0	0	23	3	0	0	2	31	0	2	50	0	4	293	0	1	2	0	2	2	0	7	3
Bac1264	0	0	0	0	0	0	0	0	0	0	0	1	0	0	1	0	0	1	0	0	0	0	0	0	0	0	0	0	0	0	0	0	0	0	0	0	0	0	0	0	0	0	0	0	0	0	0	0	0
Bac1304	0	0	0	0	0	0	0	0	0	0	0	0	0	0	1	0	0	2	0	0	0	0	1	0	0	0	1	0	0	2	0	0	0	1	0	0	1	0	0	4	0	0	0	0	0	0	0	0	0
Bac325	0	0	0	0	0	1	0	0	0	0	0	3	0	0	0	0	0	1	0	0	0	1	0	0	0	0	0	0	3	0	0	0	0	2	1	0	5	0	0	6	0	0	0	0	0	0	1	0	0
Bac75	3	6	0	1	8	1	0	1	1	0	4	0	85	0	0	0	0	18	0	0	3	0	0	2	2	0	0	0	2	1	0	0	1	2	0	0	0	8	4	11	7	27	0	1	10	0	0	5	0
Bac1057	0	0	0	0	0	0	0	0	0	0	0	0	0	0	0	0	0	2	0	0	0	0	1	0	0	0	0	0	0	0	0	0	0	1	0	0	1	0	0	0	0	0	0	0	0	0	0	0	0
Bac355	0	0	1	0	0	0	0	0	0	0	0	2	0	0	8	6	0	2	0	0	0	2	2	0	0	1	0	0	0	3	0	0	0	7	0	0	1	0	0	6	0	1	0	0	0	0	0	0	0
Bac583	0	0	0	0	0	1	0	0	0	0	0	3	0	0	6	0	0	0	0	0	0	0	0	0	0	0	0	0	3	3	0	0	0	3	0	0	0	0	0	4	0	1	0	0	0	0	0	0	0
Bac418	0	0	0	0	0	2	0	0	0	0	0	1	0	0	1	4	0	2	0	0	0	0	2	0	0	0	0	0	0	2	0	0	0	1	0	0	0	0	0	5	0	0	0	0	0	0	0	0	0
Bac531	0	0	0	0	0	0	0	0	0	0	0	1	0	0	0	3	0	0	0	0	0	2	0	0	0	0	0	0	0	0	0	0	0	0	0	0	2	0	0	1	0	0	1	0	0	0	0	0	0
Bac96	0	0	5	0	0	10	0	0	7	0	0	7	0	0	15	24	0	18	2	0	1	5	5	0	0	7	0	0	18	18	2	0	0	46	0	0	7	0	2	54	0	3	0	0	0	0	0	0	11
Bac404	0	0	3	0	1	14	14	0	2	0	2	31	0	0	7	9	0	10	0	0	0	1	2	0	3	9	4	0	42	3	1	0	3	18	0	1	117	0	0	31	0	0	0	0	1	0	0	5	1
Bac461	0	0	2	0	0	5	0	0	5	0	5	3	0	1	17	6	0	30	2	0	1	6	2	0	1	3	0	0	9	2	0	0	0	27	0	0	28	0	2	10	0	0	0	0	0	2	0	3	2
Bac810	0	0	1	0	0	0	0	0	0	0	0	0	0	0	2	6	0	5	0	0	0	1	1	0	2	0	1	0	0	3	1	0	0	2	0	0	1	0	0	0	0	0	0	0	0	0	0	0	0
Bac811	0	0	14	0	1	38	0	1	7	0	6	22	0	1	22	269	0	5	4	0	3	25	29	0	5	18	28	0	42	24	3	0	2	190	0	4	39	0	10	85	0	3	3	0	1	7	0	21	10
Bac30	0	1	4	0	0	10	0	1	3	0	1	14	1	2	14	6	0	4	1	0	1	3	0	0	0	19	0	0	30	7	0	0	4	29	0	0	115	0	3	11	0	2	0	0	0	0	0	6	6
Bac31	0	1	12	0	0	29	0	0	6	0	4	14	0	2	38	72	0	10	13	0	2	11	35	0	52	10	35	0	24	30	2	0	0	234	0	3	64	0	2	106	0	2	8	0	0	1	0	3	6
Bac297	0	9	14	0	1	55	0	1	11	0	32	50	0	1	42	24	0	79	4	0	5	7	25	0	2	20	4	0	55	32	4	0	0	111	0	6	175	0	3	50	0	1	2	0	2	1	0	4	8
Bac54	0	1	27	0	1	94	0	1	42	0	70	60	0	5	152	111	0	173	12	0	14	22	45	0	13	49	17	0	78	80	22	0	2	323	0	4	103	0	11	89	1	5	8	0	0	2	0	16	19
Bac164	0	18	20	0	1	30	0	1	17	0	99	29	0	1	43	46	0	59	3	0	10	12	11	0	10	23	9	0	37	20	3	0	0	87	0	4	223	0	8	97	0	3	2	0	1	5	0	9	8
Bac435	0	0	12	0	0	18	0	0	13	0	9	22	0	2	51	57	0	34	7	0	3	18	15	0	3	28	4	0	17	36	3	0	0	81	0	1	73	0	1	44	0	3	0	0	0	0	0	3	10
Bac765	0	0	0	0	0	3	0	0	0	0	0	0	0	0	0	1	0	0	0	0	0	0	0	0	0	1	0	0	0	1	0	0	0	1	0	0	3	0	0	1	0	0	0	0	0	0	0	0	0
Bac4	21	215	31	51	399	1	1	67	0	0	224	15	3229	147	3	1	0	1130	0	30	173	2	2	74	157	7	1	4	132	0	0	97	128	103	0	7	2	1236	718	494	1214	1093	0	162	510	97	0	374	83
Bac344	0	0	3	0	1	4	38	0	2	0	1	0	0	0	5	17	0	3	1	0	0	5	9	0	0	1	1	0	83	14	1	0	0	46	0	0	0	0	0	20	0	11	1	0	0	0	10	1	1
Bac106	0	0	1	0	1	0	1	0	0	0	0	0	0	0	0	0	0	0	0	0	0	0	0	0	0	0	0	0	1	0	0	0	0	0	0	0	0	0	0	0	0	0	0	0	0	0	0	0	0
Bac9	7	48	16	10	101	2	0	32	0	0	101	5	728	66	0	1	0	279	0	0	45	0	3	5	53	1	2	0	183	26	0	5	39	54	0	2	1	69	208	101	51	355	1	20	125	5	1	116	24
Bac130	0	0	1	1	0	0	19	0	0	0	0	0	1	0	69	2	0	0	0	0	0	0	0	0	0	0	5	0	2	14	0	0	0	34	0	0	1	0	8	96	0	0	0	0	0	1	0	0	0
Bac33	0	0	77	0	3	108	0	0	48	0	46	103	0	0	249	212	60	203	11	0	13	47	44	0	14	66	29	0	140	143	20	0	0	392	82	9	50	0	3	232	0	4	8	0	0	6	97	0	62
Bac5	16	176	25	16	279	0	0	70	1	0	191	4	2143	150	0	0	0	1055	0	14	138	1	0	32	119	1	1	2	54	1	0	29	99	73	2	5	1	246	636	234	201	912	1	74	309	7	0	334	37
Bac36	0	0	80	0	0	29	0	0	99	0	0	83	0	1	161	269	0	135	28	1	4	66	101	0	5	57	14	0	71	197	23	0	0	672	0	1	39	0	2	196	0	19	9	0	1	8	0	3	48
Bac307	0	0	0	0	0	0	1	0	0	0	0	0	0	0	0	0	4	0	0	0	0	0	0	0	0	0	0	11	0	0	0	0	0	0	34	0	0	0	0	0	0	0	0	0	0	0	0	0	0
Bac276	0	0	1	0	0	1	0	0	5	0	0	3	0	0	1	4	0	4	1	0	0	3	1	0	0	3	0	0	0	3	0	0	0	27	0	0	0	0	0	22	0	1	0	0	0	2	0	0	0
Bac29	6	0	0	0	0	0	18	0	0	0	0	0	4	0	0	2	26	1	0	0	0	0	0	0	0	0	0	59	1	1	0	0	0	0	141	0	0	8	1	0	0	0	0	0	0	0	2	0	0
Bac104	0	0	0	0	0	0	0	0	1	0	0	2	0	0	0	4	0	1	0	0	0	0	1	0	0	0	1	0	4	1	0	0	1	1	0	0	0	0	0	8	0	0	0	0	0	0	0	0	1
Bac1137	0	0	0	0	0	0	0	0	0	0	3	0	0	0	0	0	0	0	0	0	0	0	0	0	0	0	0	86	3	0	0	0	0	0	0	0	0	0	0	0	0	0	0	0	0	0	2	0	0
Bac22	1	0	0	1	0	1	0	1	1	0	1	0	2	1	1	0	633	0	0	0	2	0	0	0	1	0	0	1	91	0	0	0	1	0	43	1	0	0	1	0	0	2	0	1	0	1	1983	0	0
Bac535	0	0	1	0	0	0	0	0	2	0	0	1	0	0	0	6	0	1	0	0	0	0	1	0	0	1	1	0	0	4	0	0	0	7	0	0	0	0	0	4	0	0	0	0	0	0	0	0	0
Bac57	1	0	1	1	1	3	0	0	4	0	20	13	0	7	80	6	0	6	0	0	3	2	49	0	11	2	0	171	1375	7	2	0	0	29	203	21	2	5	45	162	1	6	2	1	0	1	1450	2	1
Bac968	1	0	0	0	0	0	0	0	0	1	1	0	5	0	0	0	102	0	0	0	0	0	0	0	0	0	0	141	17	0	0	0	0	0	15	1	1	2	0	0	1	0	0	0	1	0	972	0	0
Bac1011	0	0	0	0	1	1	0	0	0	0	3	0	0	0	2	3	0	0	0	0	5	0	3	0	2	2	1	0	334	0	0	0	0	8	0	4	2	0	8	5	0	0	0	0	1	1	55	1	1
Bac159	1	0	0	0	2	0	0	0	0	0	49	0	13	3	0	0	0	0	0	0	2	0	0	0	6	0	2	922	688	0	0	0	0	0	0	35	1	1	47	9	0	8	0	0	1	1	161	3	1
Bac270	0	0	0	0	0	2	0	0	9	0	5	7	1	1	60	2	0	0	0	0	0	3	59	0	0	0	0	0	111	2	0	0	0	2	0	0	2	0	21	28	0	4	0	0	0	0	24	0	1
Bac818	0	0	4	0	0	3	0	0	8	0	0	2	0	0	21	11	0	12	0	0	0	1	8	0	0	14	0	0	18	14	0	0	0	36	10	0	13	0	0	11	0	0	0	0	0	0	7	3	5
Bac385	0	0	3	0	0	2	0	0	0	0	0	1	0	0	5	2	0	1	0	0	0	0	2	0	0	1	0	0	0	0	0	0	0	5	0	0	0	0	0	6	0	0	0	0	0	0	0	0	1
Bac174	0	0	11	0	1	6	0	0	4	0	1	13	0	1	40	2	0	24	0	0	1	1	0	0	0	5	0	0	31	12	0	0	0	8	0	1	0	0	0	12	0	0	0	0	0	0	0	0	2
Bac149	0	0	13	0	0	6	11	0	9	0	0	9	0	1	32	1	0	9	0	0	0	7	8	0	1	28	1	0	96	48	3	0	1	41	0	1	1	0	0	18	0	0	0	0	0	0	0	2	10
Bac587	0	0	0	0	0	0	0	0	0	0	0	1	0	0	5	0	0	0	0	0	0	1	0	0	0	0	0	0	10	1	0	0	1	0	0	0	0	0	0	0	0	0	0	0	0	0	0	0	0
Bac593	0	0	2	0	0	0	0	0	0	0	0	0	0	0	1	0	0	0	0	0	0	0	0	0	0	0	2	0	0	34	0	0	0	0	0	0	0	0	0	0	0	0	0	0	0	0	0	0	0
Bac611	0	0	0	0	0	5	0	0	0	0	0	0	0	0	4	0	0	0	0	0	0	0	0	0	0	0	0	0	0	4	0	0	0	16	0	0	0	0	0	0	0	0	0	0	0	0	0	0	0
Bac1223	0	0	0	0	0	0	0	0	0	0	0	0	0	0	4	0	0	0	0	0	0	0	0	0	0	0	0	0	0	0	0	0	0	0	0	0	0	0	0	0	0	0	0	0	0	0	0	0	0
Bac180	0	0	2	0	0	2	0	0	0	0	0	0	0	0	0	73	0	0	1	0	0	1	13	0	0	40	0	0	0	2	0	0	0	0	0	0	0	0	0	0	0	0	0	0	0	0	0	0	18
Bac1406	0	0	0	0	0	1	0	0	1	0	0	1	0	0	5	0	0	1	0	0	0	2	0	0	0	0	0	0	10	1	0	0	0	16	0	0	0	0	1	2	0	0	1	0	0	0	0	0	0
Bac741	0	0	1	0	0	1	0	0	0	0	0	0	0	0	3	0	0	0	0	0	0	1	0	0	0	1	0	0	0	1	0	0	0	3	0	0	0	0	0	0	0	0	0	0	0	0	0	0	0
Bac501	0	0	2	0	0	2	0	0	0	0	0	0	0	0	1	1	0	3	0	0	0	0	0	0	0	0	0	0	0	1	0	0	0	1	0	0	1	0	0	1	0	0	0	0	0	0	0	0	0
Bac764	0	0	0	0	0	2	0	0	0	0	0	0	0	0	0	1	0	7	0	0	0	0	0	0	0	0	2	0	0	4	3	0	0	1	0	0	0	0	0	12	0	0	0	0	0	0	0	0	0
Bac308	0	0	5	0	0	5	0	0	9	0	0	0	0	0	7	20	0	17	1	0	0	3	3	0	0	0	1	0	0	4	0	0	0	14	0	0	3	0	0	5	0	0	0	0	0	0	0	0	2
Bac226	0	0	6	0	0	4	0	0	6	0	0	1	0	0	17	10	0	4	0	0	0	0	3	0	0	3	2	0	0	8	1	0	0	36	0	0	0	0	0	11	0	0	0	0	0	1	0	0	1
Bac305	0	0	2	0	0	2	0	0	1	0	0	0	0	0	7	2	0	0	0	0	0	0	1	0	0	0	0	0	0	6	0	0	0	8	0	0	1	0	0	6	0	0	0	0	0	0	0	0	0
Bac475	0	0	2	0	0	1	0	0	1	0	0	1	0	0	3	1	0	0	0	0	0	0	0	0	0	1	0	0	0	6	0	0	0	7	0	0	0	0	0	6	0	0	1	0	0	0	0	0	1
Bac934	0	0	7	0	0	2	0	0	2	0	0	3	0	1	4	9	0	0	0	0	0	2	0	0	0	1	3	0	36	2	1	0	0	8	0	1	0	0	0	4	0	4	0	0	0	0	0	0	2
Bac304	0	0	7	0	0	4	0	0	6	0	0	2	0	0	6	1	0	2	0	0	0	0	0	0	0	3	2	0	0	9	0	0	0	16	0	0	0	0	0	3	0	0	1	0	0	1	0	0	1
Bac94	0	0	1	0	0	0	0	0	0	0	0	1	0	0	1	0	0	0	1	8	0	0	1	0	0	2	0	0	0	1	0	0	0	3	0	1	21	0	2	0	0	0	1	0	0	0	0	0	0
Bac340	0	0	0	0	0	2	0	0	2	0	0	2	0	0	3	4	0	5	1	0	0	0	0	0	0	1	3	71	0	1	0	0	0	9	0	0	0	0	0	12	0	0	0	0	0	0	0	0	1
Bac124	0	0	8	0	0	8	0	0	5	0	0	11	0	0	15	16	0	9	2	0	0	5	4	0	0	8	4	0	0	13	3	0	0	61	0	0	4	0	0	28	0	0	4	0	0	0	0	0	2
Bac186	0	0	2	0	0	3	0	0	4	0	0	3	0	0	19	6	0	0	0	0	0	1	3	0	0	2	0	0	0	10	0	0	0	14	0	0	1	0	0	18	0	0	0	0	0	0	0	0	2
Bac295	0	0	1	0	1	0	0	0	0	0	0	4	0	0	2	4	0	11	0	0	0	0	2	0	0	0	0	0	0	3	1	0	0	8	0	0	0	0	0	4	0	0	0	0	0	0	0	0	0
Bac61	0	0	17	0	0	31	0	0	20	0	0	45	0	0	107	45	0	32	5	0	0	11	34	0	1	24	2	0	20	58	6	0	0	157	0	0	11	0	0	111	0	1	5	0	0	1	0	1	13
Bac456	0	0	0	0	0	0	0	0	1	0	0	0	0	0	2	1	0	1	1	0	0	1	0	0	0	1	0	0	8	1	0	0	0	6	0	0	0	0	0	6	0	0	1	0	0	0	0	0	0
Bac192	0	0	3	0	1	5	0	0	2	0	0	3	0	0	24	27	0	9	1	0	0	3	2	0	0	6	0	0	0	9	0	0	0	20	0	0	1	0	0	13	0	0	0	0	0	0	0	0	1
Bac293	0	0	2	0	1	0	0	0	0	0	0	1	0	0	10	6	0	17	0	0	1	2	1	0	0	4	0	0	1	2	0	0	0	17	0	0	0	0	0	24	0	1	0	0	0	0	0	1	1
Bac245	0	0	2	0	0	1	0	0	1	0	0	0	0	0	6	5	0	14	0	0	0	1	3	0	0	0	0	0	0	3	0	0	0	9	0	0	0	0	0	3	0	0	0	0	0	0	0	0	1
Bac281	0	0	1	0	0	0	0	0	0	0	0	2	0	0	2	1	0	1	0	0	0	0	2	0	0	2	0	0	0	1	0	0	0	12	0	0	0	0	0	1	0	1	0	0	0	0	0	0	0
Bac320	0	0	2	0	0	1	0	0	1	0	0	0	0	0	0	4	0	2	0	0	0	1	2	0	0	0	1	0	0	0	0	0	0	10	0	0	0	0	0	20	0	2	1	0	0	0	0	0	1
Bac364	0	0	0	0	0	0	0	0	0	0	0	0	0	0	2	0	0	0	0	0	0	0	3	0	0	0	1	0	0	8	0	0	0	2	0	0	1	0	0	1	0	0	0	0	0	0	0	0	0
Bac63	0	0	11	0	0	5	0	0	10	0	0	6	0	0	17	18	0	37	4	0	0	6	18	0	1	3	9	0	22	18	12	0	1	76	0	0	3	0	0	72	0	6	3	0	0	0	0	1	9
Bac999	0	0	0	0	0	0	0	0	0	0	0	0	0	0	2	0	0	0	0	0	0	0	0	0	0	0	0	0	2	0	0	0	0	0	0	0	0	0	0	3	0	0	0	0	0	0	0	0	0
Bac348	0	0	0	0	0	1	0	0	0	0	0	1	0	0	8	4	0	2	0	0	0	0	0	0	0	0	0	0	0	3	0	0	0	6	0	0	0	0	0	4	0	0	0	0	0	0	0	0	1
Bac865	0	0	0	0	0	0	0	0	0	0	0	0	0	0	3	2	0	0	0	0	0	0	1	0	0	0	0	0	0	0	0	0	0	1	0	0	0	0	0	4	0	0	0	0	0	0	0	0	0
Bac235	0	0	3	0	0	2	0	0	2	0	0	8	0	0	4	22	0	26	5	0	0	3	7	0	0	0	3	0	1	12	5	0	0	11	0	0	3	0	0	7	0	0	0	0	0	0	0	0	2
Bac263	0	0	3	0	0	1	0	0	0	0	0	4	0	0	15	2	0	0	1	0	0	1	11	0	0	2	0	0	16	3	0	0	0	1	0	0	0	0	0	18	0	0	0	0	0	0	0	0	1
Bac299	0	0	2	0	0	3	0	0	3	0	0	0	0	0	9	8	0	3	0	0	0	0	39	0	0	4	1	0	0	7	0	0	0	10	0	0	0	0	0	5	0	0	0	0	0	0	0	0	0
Bac520	0	0	0	0	0	0	0	0	0	0	0	0	0	0	1	0	0	1	0	0	0	0	2	0	0	0	0	0	0	5	1	0	0	2	0	0	0	0	0	1	0	0	0	0	0	0	0	0	0
Bac828	0	0	3	0	0	0	0	0	1	0	0	0	0	0	2	4	0	1	0	0	0	0	2	0	0	1	0	0	0	5	0	0	0	3	0	0	0	0	0	0	0	0	0	0	0	0	0	0	1
Bac830	0	0	1	0	0	0	0	0	1	0	0	0	0	0	1	0	0	0	0	0	0	0	5	0	0	0	0	0	0	1	0	0	0	4	0	0	0	0	0	4	0	0	0	0	0	1	0	0	0
Bac356	0	0	2	0	0	0	0	0	0	0	0	1	0	0	1	3	0	0	1	0	0	0	14	0	0	0	0	0	0	3	0	0	0	3	0	0	0	0	0	3	0	0	1	0	0	0	0	0	1
Bac610	0	0	1	0	0	0	0	0	0	0	0	0	0	0	0	1	0	2	0	0	0	0	0	0	0	0	0	0	0	0	0	0	0	0	0	0	0	0	0	4	0	0	0	0	0	1	0	0	1
Bac974	0	0	1	0	0	0	0	0	0	0	0	0	0	0	2	0	0	0	0	0	0	0	2	0	0	0	0	0	0	0	1	0	0	0	0	0	0	0	0	2	0	0	0	0	0	0	0	0	0
Bac992	0	0	0	0	0	0	0	0	0	0	0	0	0	0	1	0	0	0	0	0	0	0	3	0	0	0	0	0	0	2	0	0	0	1	0	0	1	0	0	1	0	0	0	0	0	0	0	0	1
Bac315	0	0	1	0	0	2	0	0	0	0	0	0	0	0	1	3	0	0	0	0	0	0	1	0	0	0	0	0	0	2	0	0	0	5	0	0	0	0	0	0	0	0	0	0	0	0	0	0	0
Bac738	0	0	1	0	0	0	0	0	0	0	0	1	0	0	0	1	0	1	0	0	0	0	3	0	0	0	1	0	0	5	0	0	0	6	0	0	0	0	0	0	0	0	0	0	0	0	0	0	0
Bac221	0	0	5	0	0	1	0	0	0	0	0	0	0	0	1	0	0	0	0	0	0	0	4	0	0	3	4	0	0	13	2	0	0	10	0	0	0	0	0	9	0	0	0	0	0	1	0	0	0
Bac345	0	0	2	0	0	0	0	0	1	0	0	1	0	0	4	1	0	1	0	0	0	1	1	0	0	1	1	0	8	3	0	0	0	5	0	0	1	0	0	6	0	0	0	0	0	1	0	0	3
Bac552	0	0	0	0	0	1	0	0	0	0	0	1	0	0	0	0	0	1	0	0	0	0	0	0	0	0	0	0	0	0	0	0	0	0	0	0	0	0	0	1	0	0	0	0	0	0	0	0	0
Bac37	0	0	30	0	0	12	0	0	4	0	0	12	0	0	203	18	0	18	6	0	0	7	156	0	0	7	63	0	8	175	8	0	0	116	0	0	1	0	0	50	0	0	0	0	0	2	0	0	12
Bac396	0	0	0	0	0	1	0	0	0	0	0	1	0	0	1	0	0	0	0	0	0	0	1	0	0	0	1	0	0	2	0	0	0	4	0	0	1	0	0	22	0	0	0	0	0	0	0	0	1
Bac218	0	0	11	0	0	1	0	0	2	0	0	5	0	0	22	4	0	5	0	0	0	0	17	0	0	5	5	0	6	25	3	0	0	31	0	0	0	0	0	25	0	0	0	0	0	0	0	0	1
Bac232	0	0	3	0	0	1	0	0	3	0	0	1	0	0	3	0	0	1	1	0	0	0	3	0	0	0	0	0	0	9	0	0	0	6	0	0	1	0	0	8	0	0	0	0	0	0	0	0	0
Bac252	0	0	3	0	0	0	0	0	2	0	0	0	0	0	4	11	0	8	1	0	0	1	14	0	0	0	1	0	0	4	0	0	0	9	0	0	1	0	0	30	0	0	0	0	0	0	0	0	2
Bac426	0	0	5	0	0	0	0	0	0	0	0	0	0	0	1	1	0	1	1	0	0	0	2	0	0	0	1	0	0	1	0	0	0	2	0	0	0	0	0	14	0	0	0	0	0	0	0	0	0
Bac64	0	0	9	0	0	4	0	0	3	0	0	9	0	0	26	63	0	122	3	0	1	2	25	0	0	6	9	0	2	24	11	0	0	43	0	0	2	0	0	76	0	0	1	0	0	1	0	2	8
Bac912	0	0	0	0	0	0	0	0	1	0	0	0	0	0	4	1	0	0	0	0	0	0	0	0	0	0	0	0	0	4	0	0	0	2	0	0	1	0	0	0	0	0	0	0	0	0	0	0	0
Bac371	0	0	1	0	0	1	0	0	1	0	0	1	0	0	2	1	0	2	0	0	0	0	0	0	0	1	0	0	0	6	0	0	0	3	0	0	0	0	0	0	0	0	0	0	0	0	0	0	0
Bac925	0	0	0	0	0	0	0	0	0	0	0	0	0	0	2	1	0	0	0	0	0	0	1	0	0	0	0	0	0	0	1	0	0	1	0	0	0	0	0	8	0	0	0	0	0	0	0	0	0
Bac1002	0	0	1	0	0	0	0	0	0	0	0	0	0	0	0	1	0	2	0	0	0	1	0	0	0	0	0	0	0	2	0	0	0	2	0	0	0	0	0	2	0	1	0	0	0	0	0	0	0
Bac416	0	0	1	0	0	0	0	0	0	0	0	0	0	0	0	2	0	6	0	0	0	0	2	0	0	0	0	0	0	1	0	0	0	1	0	0	0	0	0	3	0	0	0	0	0	0	0	0	0
Bac727	0	0	0	0	0	0	0	0	0	0	0	0	0	0	0	1	0	0	0	0	0	0	1	0	0	0	0	0	0	0	0	0	0	2	0	0	0	0	0	0	0	0	0	0	0	0	0	0	0
Bac161	0	0	11	0	0	3	0	0	5	0	0	7	0	1	22	13	0	20	1	0	1	3	10	0	1	1	2	0	12	19	1	0	0	32	0	0	2	0	0	54	0	0	0	0	0	0	0	0	2
Bac612	0	0	1	0	0	1	0	0	0	0	0	0	0	0	4	3	0	8	0	0	0	2	0	0	0	0	0	0	0	1	0	0	0	3	0	0	0	0	0	1	0	0	0	0	0	0	0	0	0
Bac362	0	0	1	0	0	0	0	0	0	0	0	1	0	0	1	1	0	4	0	0	0	0	6	0	0	0	2	0	0	2	0	0	0	2	0	0	0	0	0	2	0	0	0	0	0	0	0	0	0
Bac698	0	0	0	0	0	1	0	0	0	0	0	0	0	0	2	0	0	1	0	0	0	0	0	0	0	2	0	0	0	1	0	0	0	2	0	0	0	0	0	0	0	0	0	0	0	0	0	0	0
Bac176	0	0	1	0	0	3	0	0	0	0	0	2	0	0	2	7	0	47	1	0	0	0	1	0	0	1	1	0	0	2	0	0	0	13	0	0	0	0	0	5	0	0	0	0	0	0	0	0	1
Bac222	0	0	0	0	1	1	0	0	2	0	0	1	0	0	13	4	0	3	0	0	0	2	7	0	0	2	0	0	0	10	0	0	0	4	0	1	1	0	0	1	0	0	1	0	0	0	0	0	0
Bac443	0	0	1	0	0	1	0	0	2	0	0	0	0	0	0	0	0	6	0	0	0	0	0	0	0	0	0	0	0	3	0	0	0	2	0	0	0	0	0	0	0	0	0	0	0	0	0	0	0
Bac415	0	0	0	0	0	0	0	0	0	0	0	0	0	0	2	1	0	16	1	0	0	0	0	0	0	0	0	0	0	2	2	0	0	2	0	0	0	0	0	0	0	0	0	0	0	0	0	0	0
Bac312	0	0	2	0	0	2	0	0	0	0	0	2	0	1	9	20	0	31	0	0	1	0	2	0	0	0	1	0	0	5	0	0	1	14	0	0	3	0	2	5	0	2	0	0	0	0	0	0	1
Bac264	0	0	3	0	0	1	0	0	3	0	0	0	0	0	6	2	0	9	1	0	0	1	1	0	0	1	1	0	0	2	0	0	0	10	0	0	0	0	0	11	0	0	0	0	0	0	0	0	3
Bac883	0	0	0	0	0	0	0	0	0	0	0	0	0	0	5	1	0	0	0	0	0	1	0	0	0	1	0	0	0	1	0	0	0	1	0	0	0	0	0	0	0	0	0	0	0	0	0	0	0
Bac251	0	0	1	0	0	0	0	0	0	0	0	3	0	0	4	0	0	0	0	0	0	0	4	0	0	1	1	0	0	6	1	0	0	6	0	0	0	0	0	2	0	0	0	0	0	0	0	0	1
Bac424	0	0	2	0	0	0	0	0	0	0	0	0	0	0	3	0	0	0	0	0	0	0	4	0	0	1	0	0	0	2	0	0	0	1	0	0	0	0	0	9	0	0	0	0	0	1	0	0	0
Bac508	0	0	1	0	0	0	0	0	0	0	0	1	0	0	3	1	0	7	0	0	0	0	0	0	0	0	0	0	0	0	2	0	0	0	0	0	1	0	0	3	0	0	0	0	0	0	0	0	0
Bac603	0	0	0	0	0	0	0	0	0	0	0	0	0	0	1	1	0	2	0	0	0	0	1	0	0	1	0	0	0	0	0	0	0	2	0	0	0	0	0	5	0	0	0	0	0	0	0	0	0
Bac740	0	0	2	0	0	0	0	0	0	0	0	0	0	0	0	0	0	0	0	0	0	0	2	0	0	0	0	0	0	2	0	0	0	0	0	0	0	0	0	0	0	0	0	0	0	0	0	0	0
Bac206	0	0	2	0	0	6	0	0	1	0	0	10	0	0	19	1	0	1	0	0	0	1	15	0	0	4	0	0	0	15	1	0	0	18	0	0	1	0	0	8	0	0	0	0	0	0	0	0	0
Bac275	0	0	2	0	0	0	0	0	2	0	0	0	0	0	6	4	0	18	1	0	0	0	2	0	0	2	1	0	0	4	0	0	0	9	0	0	0	0	0	11	0	0	0	0	0	2	0	0	1
Bac292	0	1	0	0	2	0	0	1	1	0	0	4	7	0	1	0	0	2	0	0	0	0	3	0	1	1	0	0	0	1	0	0	0	8	0	0	0	0	0	3	10	4	0	1	1	0	0	2	0
Bac437	0	0	0	0	0	0	0	0	0	0	0	2	0	0	2	4	0	10	0	0	0	0	3	0	0	1	0	0	5	1	0	0	0	8	0	0	0	0	0	11	0	0	0	1	0	0	0	0	0
Bac464	0	0	0	0	0	0	0	0	0	0	0	0	0	0	2	0	0	0	0	0	0	0	2	0	0	1	0	0	0	5	0	0	0	3	0	0	0	0	0	2	0	0	0	0	0	0	0	0	0
Bac578	0	0	0	0	0	2	0	0	0	0	0	5	0	0	1	3	0	8	0	0	0	0	0	0	0	0	0	0	1	1	0	0	0	12	0	0	1	0	2	14	0	0	0	0	0	0	0	0	0
Bac837	0	0	0	0	0	0	0	0	0	0	0	0	0	0	3	2	0	9	0	0	0	0	2	0	0	0	0	0	0	1	0	0	0	3	0	0	0	0	0	5	0	0	1	0	0	0	0	0	0
Bac1335	0	0	2	0	0	0	0	0	0	0	0	0	0	0	1	2	0	0	0	0	0	0	0	0	0	0	0	0	0	0	0	0	0	1	0	0	0	0	0	0	0	0	0	0	0	0	0	0	0
Bac157	0	0	2	0	0	3	0	0	4	0	0	5	0	0	5	9	0	15	1	0	0	2	8	0	0	3	0	0	11	3	2	0	0	29	0	0	0	0	0	30	0	0	0	0	0	0	0	0	2
Bac234	0	0	1	0	0	1	0	0	3	0	1	3	0	0	3	4	0	6	1	0	0	1	3	0	0	1	1	0	2	5	0	0	0	35	0	0	1	0	0	0	0	0	1	0	0	0	0	0	0
Bac243	0	0	2	0	0	0	0	0	0	0	0	1	0	0	5	4	0	5	0	0	0	0	4	0	1	0	0	0	5	4	1	0	0	13	0	0	0	0	1	14	0	2	0	0	0	0	0	0	0
Bac351	0	0	0	0	0	0	0	0	0	0	0	3	0	0	2	1	0	7	0	0	0	1	1	0	1	0	1	0	0	2	0	0	0	2	0	0	0	0	0	12	0	1	0	0	0	0	0	0	1
Bac449	0	0	0	0	0	0	0	0	0	0	0	0	0	0	1	1	0	6	0	0	0	1	0	0	0	1	0	0	0	1	0	0	0	4	0	0	0	0	0	3	0	0	0	0	0	0	0	0	3
Bac450	0	0	0	0	0	0	0	0	0	0	0	0	0	0	0	1	0	0	0	0	0	0	0	0	0	0	0	0	7	0	0	0	0	1	0	0	0	0	0	1	0	0	0	0	0	0	0	0	0
Bac451	0	0	5	0	0	0	0	0	0	0	0	0	0	0	0	0	0	0	0	0	0	0	3	0	0	0	0	0	0	3	0	0	0	6	0	0	0	0	0	4	0	0	0	0	0	1	0	0	1
Bac469	0	0	2	0	0	0	0	0	1	0	0	1	0	0	2	2	0	1	0	0	0	0	1	0	0	1	0	0	0	0	0	0	1	4	0	0	0	0	0	3	0	1	0	0	0	0	0	1	0
Bac392	0	0	1	0	0	0	0	0	0	0	0	2	0	1	2	1	0	3	0	0	0	0	4	0	0	0	0	0	17	3	0	0	0	6	0	0	0	0	0	1	0	0	0	0	0	0	0	0	1
Bac214	0	0	3	0	0	1	0	0	0	0	0	2	0	0	3	4	0	17	1	0	0	5	4	0	2	3	3	0	0	1	1	0	0	34	0	0	1	0	1	14	0	2	0	0	0	0	0	1	0
Bac695	0	0	1	0	0	0	0	0	1	0	0	0	0	0	0	0	0	0	0	0	0	0	1	0	0	1	0	0	0	1	0	0	0	4	0	0	0	0	0	2	0	0	1	0	0	0	0	0	0
Bac543	0	0	0	0	0	0	0	0	0	0	0	1	0	0	0	1	0	2	1	0	0	0	0	0	0	2	1	0	0	2	2	0	0	4	0	0	0	0	0	1	0	0	0	0	0	0	0	0	0
Bac697	0	0	0	0	0	0	0	0	0	0	0	0	0	0	0	2	0	1	0	0	0	0	1	0	0	0	0	0	0	3	0	0	0	1	0	0	1	0	0	0	0	0	0	0	0	0	0	0	0
Bac658	0	0	0	0	0	0	0	0	0	0	0	0	0	0	0	0	0	0	0	0	0	0	0	0	0	0	0	0	0	0	0	0	0	0	0	0	0	0	2	3	0	0	0	0	0	0	0	0	0
Bac779	0	0	1	0	0	0	0	0	0	0	0	0	0	0	0	0	0	1	0	0	0	0	0	0	0	0	0	0	4	0	0	0	0	1	0	0	0	0	0	2	0	0	0	0	0	0	0	0	0
Bac261	0	0	31	0	0	0	0	0	0	0	0	0	0	0	3	1	0	0	0	0	0	0	5	0	0	0	2	0	4	0	5	0	0	50	0	0	2	0	0	8	0	3	0	0	0	0	0	0	14
Bac181	0	0	9	0	0	1	0	0	5	0	0	3	0	0	17	13	0	20	0	0	0	3	23	0	0	7	0	0	7	14	1	0	0	11	0	0	0	0	0	12	0	0	0	0	0	0	0	0	0
Bac193	0	0	14	0	0	2	0	0	3	0	0	9	0	0	28	9	0	1	0	0	0	1	10	0	0	7	5	0	4	28	2	0	0	26	0	0	0	0	0	8	0	0	1	0	0	0	0	0	2
Bac77	0	0	0	0	0	0	0	0	0	0	4	0	16	1	0	0	0	0	0	21	0	0	0	0	0	0	0	0	130	0	0	0	0	2	0	0	0	0	2	1	0	13	0	0	2	0	1	0	1
Bac142	0	0	0	0	0	0	0	0	0	0	0	0	0	0	0	0	0	0	0	0	0	0	0	0	0	1	0	0	0	0	0	0	0	0	0	0	0	0	1	0	0	1	0	0	0	0	1	0	0
Bac366	0	0	1	0	0	0	0	0	0	0	0	0	0	0	1	0	0	3	0	0	0	0	2	0	0	0	0	0	0	0	0	0	0	0	0	0	0	0	0	1	0	0	0	0	10	0	0	1	0
Bac381	0	0	0	0	0	0	0	0	0	0	0	2	0	0	2	3	0	0	0	0	0	0	0	0	0	1	0	0	0	2	0	0	0	12	0	0	0	0	0	0	0	0	0	0	0	0	0	0	0
Bac454	0	0	2	0	0	0	0	0	0	0	0	0	0	0	0	0	0	0	0	0	0	1	7	0	0	0	0	0	0	0	0	0	0	0	0	0	0	0	0	0	0	0	0	0	0	0	0	0	3
Bac613	0	0	0	0	0	0	0	0	0	0	0	0	0	0	1	0	0	0	0	0	0	1	0	0	0	0	5	0	0	0	0	0	0	0	0	0	0	0	0	0	0	0	0	0	0	0	0	0	0
Bac191	0	0	3	0	0	0	0	0	2	0	0	2	0	0	0	6	0	15	0	0	0	0	3	0	0	0	0	0	4	0	1	0	0	11	0	0	1	0	1	14	0	5	0	0	0	1	0	0	3
Bac316	0	0	1	0	1	0	0	0	1	0	0	0	0	0	1	4	0	6	0	0	0	0	0	0	0	1	0	0	0	0	0	0	0	2	0	0	1	0	0	6	0	3	0	0	0	0	0	0	0
Bac343	0	0	0	0	0	4	0	0	0	0	0	1	0	0	2	5	0	4	0	0	0	0	3	0	0	1	2	0	0	1	2	0	0	0	0	1	0	0	0	0	0	0	0	0	0	0	0	0	0
Bac395	0	0	0	0	0	0	0	0	1	0	0	1	0	0	6	4	0	2	1	0	0	0	5	0	0	1	0	0	0	4	1	0	0	6	0	1	0	0	0	2	0	0	0	0	0	0	0	0	1
Bac403	0	0	0	0	0	2	0	0	0	0	0	0	0	0	3	0	0	0	0	0	0	0	3	0	0	0	5	0	3	10	0	0	0	13	0	0	0	0	0	0	0	0	0	0	0	0	0	0	0
Bac503	0	0	0	0	0	0	0	0	0	0	0	1	0	0	0	1	0	0	0	0	0	0	0	0	0	0	0	0	14	0	0	0	0	3	0	0	0	0	0	0	0	0	0	0	0	0	0	0	0
Bac505	0	0	0	0	0	0	0	0	0	0	2	0	0	0	0	1	0	4	0	0	0	0	1	0	0	0	0	0	8	0	0	0	0	0	0	0	0	0	0	1	0	0	0	0	0	0	0	0	0
Bac522	0	0	0	0	0	1	0	0	1	0	0	0	0	0	3	1	0	0	0	0	0	1	0	0	0	0	1	0	0	0	0	0	0	1	0	0	1	0	0	0	0	0	0	0	0	0	0	0	0
Bac631	0	0	0	0	0	1	0	1	0	0	0	1	0	0	7	0	0	0	0	0	0	0	0	0	0	0	0	0	4	0	0	0	0	0	0	1	0	0	0	0	0	0	0	0	0	0	0	0	0
Bac1378	0	0	7	0	0	0	0	0	0	0	0	0	0	0	0	0	0	0	0	0	0	0	0	0	0	0	0	0	0	0	2	0	0	16	0	0	0	0	0	14	0	0	0	0	0	0	0	0	3
Bac166	0	0	3	0	1	1	0	0	0	0	0	2	0	0	4	10	0	11	0	0	1	1	6	0	0	1	2	0	4	2	3	0	0	5	0	1	1	0	0	18	0	7	1	0	0	1	0	0	5
Bac462	0	0	3	0	0	0	0	0	0	0	0	1	0	0	1	0	0	0	0	0	0	1	2	0	0	0	0	0	0	1	0	0	0	12	0	0	0	0	0	3	0	0	0	0	0	0	0	0	0
Bac589	0	0	0	0	0	0	0	0	0	0	0	1	0	0	4	0	0	0	0	0	0	1	0	0	0	0	0	0	0	10	0	0	0	4	0	0	0	0	0	1	0	0	0	0	0	0	0	0	0
Bac310	0	0	0	0	0	0	0	0	0	0	0	0	0	0	4	3	0	0	0	0	0	0	0	0	0	0	1	0	20	2	0	0	0	1	0	0	0	0	0	3	0	0	1	0	0	0	0	0	0
Bac389	0	0	1	0	0	0	0	0	0	0	0	2	0	0	6	0	0	6	0	0	0	0	1	0	0	0	2	0	0	4	0	0	0	8	0	0	0	0	1	2	0	2	0	0	0	0	0	0	1
Bac704	0	0	0	0	0	0	0	0	0	0	0	0	0	0	0	0	0	2	0	0	0	0	0	0	1	0	0	0	0	0	0	0	0	0	0	0	0	0	2	0	0	1	0	0	0	0	0	0	1
Bac782	0	0	0	0	0	0	0	0	2	0	0	0	0	0	4	0	0	0	0	0	0	0	1	0	0	2	0	0	0	3	0	0	0	1	0	0	1	0	0	0	0	0	0	0	0	0	0	0	0
Bac728	0	0	0	0	0	0	0	0	0	0	0	1	0	0	0	0	0	1	1	0	0	0	0	0	0	0	0	0	0	0	0	0	0	3	0	0	1	0	0	1	0	0	1	0	0	0	0	0	0
Bac244	0	0	0	0	0	1	19	0	0	0	0	2	0	0	18	0	0	0	0	0	0	0	5	0	0	2	1	0	13	4	0	0	0	1	0	0	0	0	0	0	0	1	0	1	0	0	0	0	0
Bac336	0	0	0	0	0	0	0	0	0	0	0	1	0	0	0	0	0	0	0	0	2	0	0	0	0	0	0	0	14	0	0	0	0	0	0	0	0	0	1	1	0	0	1	0	0	0	0	2	0
Bac412	0	0	0	0	0	0	0	0	0	0	0	0	0	0	0	0	0	0	0	0	0	0	0	0	0	0	0	0	0	0	0	0	0	0	0	0	0	0	4	0	0	2	0	0	0	0	0	0	0
Bac440	0	0	0	0	0	0	0	0	0	0	0	0	0	0	2	2	0	0	0	0	0	0	1	0	0	0	1	0	0	2	0	0	0	0	0	0	0	0	0	1	0	0	0	0	0	0	0	0	0
Bac726	0	0	0	0	0	0	0	0	2	0	0	0	0	0	0	0	0	0	0	0	0	0	0	0	0	0	0	0	17	0	0	0	0	0	0	0	0	0	0	0	0	0	0	0	0	0	0	0	0
Bac794	0	0	1	0	0	0	0	0	0	0	0	0	0	0	0	0	0	0	0	0	0	0	0	0	0	0	0	0	0	0	0	0	0	0	0	0	0	0	0	0	0	0	0	0	0	0	0	0	0
Bac285	0	0	1	0	0	2	0	0	0	0	0	5	0	0	3	2	0	8	1	0	0	3	5	0	0	2	1	0	0	4	1	0	0	0	0	0	0	0	0	7	0	1	2	0	0	1	0	0	2
Bac458	0	0	1	0	0	0	0	0	0	0	0	2	0	0	9	0	0	2	0	0	0	1	3	0	0	0	0	0	1	1	0	0	0	2	0	0	0	0	0	1	0	0	0	0	0	0	0	0	0
Bac6	9	0	0	0	4	0	213	0	0	3	358	0	12	5	0	1	10890	2	0	1081	4	0	0	7	9	0	0	12780	834	0	0	8	0	1	2923	33	0	84	90	4	11	6	0	4	1	0	15210	1	0
Bac20	0	0	0	0	2	0	2	0	0	0	0	0	0	0	0	0	34	2	0	4917	1	0	0	0	0	0	0	1650	8	0	0	0	0	0	10	0	0	0	26	0	0	0	0	0	0	0	203	0	0
Bac125	0	0	0	0	0	0	0	0	0	0	0	0	0	0	0	0	271	0	0	7	0	0	0	0	0	0	0	407	0	0	0	0	0	0	2	0	0	0	0	0	0	0	0	0	0	0	7	0	0
Bac525	0	1	0	0	0	0	61	1	0	0	1	0	32	0	0	0	0	2	0	27	0	0	0	0	0	0	0	0	0	0	0	1	0	0	0	0	0	4	5	0	8	0	0	0	0	0	0	1	0
Bac283	0	0	0	0	0	2	0	0	0	0	0	0	0	0	1	0	0	0	0	0	0	0	2	0	0	0	0	0	0	0	0	0	0	1	0	0	0	0	0	2	0	1	0	0	0	0	0	0	0
Bac391	0	0	0	0	0	0	0	0	0	0	4	0	0	0	0	0	37	0	0	0	0	0	0	0	0	0	0	0	1	0	0	0	0	0	0	1	0	0	0	0	0	0	0	0	0	0	18	0	0
Bac284	0	0	2	0	0	13	0	0	3	0	0	1	0	0	0	0	0	1	0	0	0	0	1	0	0	3	0	0	1	9	0	0	0	4	0	0	0	0	0	17	0	0	0	0	0	0	0	0	0
Bac386	0	0	0	0	0	1	0	1	0	0	0	1	0	0	0	0	0	2	0	0	0	0	2	0	0	0	1	0	0	1	0	0	0	5	0	0	0	0	0	2	0	0	0	0	0	0	0	0	0
Bac636	0	0	2	0	0	0	0	0	0	0	0	0	0	0	0	0	0	1	0	0	0	0	0	0	0	0	0	0	0	0	0	0	0	0	0	0	0	0	0	2	0	0	0	0	0	1	0	0	0
Bac1333	0	0	0	0	0	0	0	0	0	0	0	0	0	0	0	0	0	0	0	0	0	0	0	0	0	0	0	0	0	0	0	0	0	0	0	0	0	0	0	0	0	0	0	0	0	0	0	0	0
Bac38	9	0	1	0	0	0	0	0	0	0	0	0	2	0	0	0	6	2	0	0	0	0	0	1	0	0	0	781	0	1	0	0	0	0	7	0	0	30	0	1	0	0	0	0	0	0	12	0	1
Bac742	0	0	0	0	0	0	0	0	0	0	0	0	0	0	0	0	0	0	0	0	0	0	0	0	0	0	0	4	0	0	0	0	0	0	0	0	0	0	0	0	0	0	0	0	0	0	0	0	0
Bac8	3	0	57	0	2	41	0	0	14	0	7	44	8	3	103	118	595	100	45	34	2	137	191	0	5	24	16	2646	422	36	19	0	1	150	145	15	26	16	65	284	2	31	12	0	4	27	969	6	82
Bac1368	0	0	0	0	0	0	0	0	0	0	0	0	0	0	0	0	0	0	0	0	0	0	0	0	0	0	0	0	0	0	0	0	0	0	0	0	0	0	0	0	0	0	0	0	0	0	0	0	0
Bac331	0	0	2	0	0	0	0	0	4	0	0	0	0	0	2	5	0	8	1	0	0	2	1	0	0	1	0	0	17	2	0	0	0	1	0	0	1	0	1	11	0	0	0	0	1	0	0	0	3
Bac209	0	0	7	0	0	0	0	0	2	0	0	0	0	0	4	0	0	0	0	0	0	0	15	0	0	1	2	0	0	2	0	0	0	1	0	0	0	0	0	16	0	0	0	0	0	0	0	0	6
Bac1192	0	0	0	0	0	0	0	0	0	0	0	1	0	0	0	0	0	2	0	0	0	0	1	0	0	1	0	0	0	0	0	0	0	2	0	0	0	0	0	3	0	0	0	0	0	0	0	0	0
Bac1393	0	0	1	0	0	2	0	0	0	0	0	0	0	0	1	1	0	0	0	0	0	0	1	0	0	0	4	0	0	5	0	0	0	6	0	0	0	0	0	6	0	0	0	0	0	0	0	0	1
Bac444	0	0	0	0	0	1	0	0	0	0	0	0	0	0	4	2	0	19	1	0	0	1	3	0	2	1	1	0	0	1	0	0	0	7	0	0	1	0	0	3	0	0	0	0	0	0	0	0	1
Bac597	0	0	2	0	0	0	0	0	0	0	0	0	0	0	1	0	0	0	0	0	0	0	3	0	0	0	0	0	0	5	0	0	0	1	0	0	0	0	0	2	0	0	0	0	0	0	0	0	0
Bac739	0	0	0	0	0	0	0	0	0	0	0	1	0	0	3	0	0	0	0	0	0	0	2	0	0	0	0	0	0	1	1	0	0	2	0	0	0	0	0	1	0	0	0	0	0	0	0	0	2
Bac100	0	0	11	0	0	5	0	0	2	0	0	13	0	0	27	68	36	2	5	0	0	13	99	0	0	9	16	0	0	20	12	0	0	15	0	0	1	0	0	26	0	0	1	0	0	1	0	0	5
Bac1035	0	0	1	0	0	0	0	0	2	0	0	0	0	0	4	1	0	3	0	0	0	0	2	0	0	0	0	0	0	6	0	0	0	1	0	0	0	0	0	3	0	0	0	0	0	1	0	0	1
Bac28	0	0	204	0	0	50	0	0	118	0	0	62	0	0	226	101	0	45	17	0	0	36	227	0	1	83	49	0	56	266	24	0	0	221	0	1	7	0	1	331	0	0	6	0	0	2	0	0	69
Bac1329	0	0	2	0	0	0	0	0	2	0	0	0	0	0	3	2	0	0	0	0	1	0	1	0	0	0	0	0	3	0	1	0	0	2	0	0	0	0	0	1	0	0	0	0	0	0	0	0	1
Bac829	0	0	9	0	0	8	0	0	9	0	0	20	0	0	29	28	0	10	2	0	1	13	2	0	1	8	4	0	10	15	5	0	0	38	0	0	10	0	0	17	0	0	0	0	0	1	0	0	4
Bac21	0	0	100	0	1	79	0	0	111	0	3	184	0	1	313	392	0	52	52	0	0	76	142	0	1	51	64	0	34	162	75	0	0	520	0	1	62	0	6	314	0	3	100	0	0	11	0	1	64
Bac549	0	0	242	0	2	193	0	0	140	0	2	235	0	9	320	1058	0	248	257	0	19	224	300	0	4	117	130	0	98	309	118	0	3	806	0	15	146	0	23	517	0	71	188	0	1	33	0	8	186
Bac43	0	0	60	0	3	44	0	1	60	0	2	127	0	8	153	364	0	25	42	0	0	96	796	0	0	53	30	0	33	92	43	0	0	98	0	2	40	0	5	135	0	3	11	0	0	0	4	2	29
Bac417	0	0	2	0	0	6	0	0	5	0	0	0	0	0	9	3	0	6	5	0	0	0	3	0	0	4	0	0	0	6	2	0	0	19	0	0	1	0	0	4	0	0	3	0	0	0	0	0	0
Bac1237	0	0	1	0	0	3	0	0	4	0	0	5	0	0	10	4	0	5	1	0	0	1	5	0	0	1	2	0	0	1	1	0	0	6	0	0	1	0	0	26	0	0	1	0	0	0	0	0	2
Bac12	0	1	422	0	2	249	0	1	274	0	7	445	0	7	568	963	0	327	137	0	8	218	751	0	7	234	173	0	385	411	209	0	1	1012	0	9	105	0	16	879	0	34	105	0	4	19	0	84	236
Bac1029	0	0	5	0	0	2	0	0	1	0	0	2	0	0	2	19	0	0	12	0	1	3	9	0	1	0	4	0	0	2	2	0	0	12	0	0	0	0	0	11	0	0	6	0	0	3	0	0	0
Bac167	0	2	279	0	2	395	0	1	178	0	13	220	0	4	740	982	0	548	263	0	34	220	559	0	15	195	436	0	163	418	387	0	1	676	0	27	206	0	97	287	0	3	325	0	1	6	0	10	145
Bac23	0	0	172	0	0	54	0	0	93	0	0	50	0	0	251	189	0	58	30	0	0	23	156	0	0	38	60	0	8	185	62	0	0	291	0	1	7	0	0	224	0	1	30	0	0	13	0	1	72
Bac3	0	13	5891	0	14	4702	0	6	3407	0	103	3100	0	31	6570	19330	0	3006	8558	9	347	5443	9148	0	169	2417	6102	0	2259	5773	5362	0	19	14880	0	216	2940	0	499	11720	0	197	9116	1	24	701	0	67	3094
Bac835	0	0	226	0	1	231	0	0	201	0	0	236	0	0	256	1032	0	23	263	0	0	171	1026	0	0	87	209	0	54	149	250	0	0	357	0	0	79	0	4	220	0	0	224	0	0	1	0	0	89
Bac471	0	1	0	0	0	4	0	0	1	0	0	0	12	1	1	3	0	13	1	0	1	0	1	0	1	0	1	0	5	1	0	2	0	11	0	0	0	0	0	3	2	4	0	0	1	0	0	0	0
Bac572	0	0	3	0	0	1	0	0	1	0	0	0	0	0	9	0	0	10	0	0	0	0	8	0	0	0	0	0	0	1	0	0	0	2	0	0	0	0	0	1	0	0	0	0	0	0	0	0	0
Bac298	0	0	4	0	0	8	0	0	1	0	0	3	0	0	14	2	0	9	2	0	0	1	3	0	0	2	6	0	5	8	1	0	0	18	0	0	5	0	0	10	0	0	2	0	0	0	0	0	0
Bac486	0	0	2	0	0	2	0	0	2	0	0	4	0	0	3	5	0	11	0	0	0	0	2	0	0	1	2	0	0	6	1	0	0	10	0	0	1	0	0	1	0	1	1	0	0	1	0	1	2
Bac126	0	0	12	0	0	1	0	0	3	0	0	5	0	0	17	3	0	8	2	0	0	2	23	0	1	3	12	0	17	27	3	0	0	36	0	0	0	0	0	33	0	0	1	0	0	2	0	0	13
Bac569	0	0	0	0	0	0	0	0	2	0	0	3	0	0	2	0	0	2	0	0	0	0	0	0	0	0	0	0	0	0	0	0	0	1	0	0	3	0	0	6	0	0	0	0	0	0	0	1	0
Bac332	0	0	1	0	0	0	0	0	0	0	0	0	0	0	3	2	0	3	0	0	0	3	4	0	0	1	1	0	0	8	0	0	0	4	0	0	0	0	0	3	0	0	0	0	0	0	0	0	0
Bac103	0	0	10	0	0	2	0	0	1	0	0	6	0	0	28	2	0	48	0	0	0	0	7	0	0	2	2	0	0	24	0	0	0	45	0	0	0	0	0	54	0	2	0	0	0	1	0	1	24
Bac204	0	0	0	0	0	0	0	0	1	0	0	2	0	0	4	9	0	0	0	0	0	0	0	0	0	2	1	0	14	15	0	0	0	1	0	0	0	0	0	0	0	0	0	0	0	0	0	0	0
Bac220	0	0	1	0	0	0	0	0	0	0	0	0	0	0	0	0	0	5	0	0	0	0	0	0	0	0	0	0	0	0	0	0	0	1	0	0	0	0	0	5	0	0	0	0	0	0	0	0	3
Bac273	0	0	0	0	0	0	0	0	0	0	0	0	0	0	4	0	0	2	0	0	0	0	0	0	0	1	0	0	0	2	0	0	0	6	0	0	0	0	0	22	0	0	0	0	0	0	0	0	3
Bac318	0	0	0	0	0	0	0	0	0	0	0	0	0	0	0	9	0	0	0	0	0	0	1	0	0	2	0	0	0	0	0	0	0	0	0	0	0	0	0	0	0	0	0	0	0	0	0	0	0
Bac34	0	0	0	0	0	2	0	0	0	0	0	9	0	0	0	11	0	0	0	0	0	7	5	0	0	6	6	0	0	0	0	0	0	2	0	0	0	0	0	0	0	0	0	0	0	0	0	0	0
Bac341	0	0	0	0	0	0	0	0	0	0	0	10	0	0	0	6	0	0	0	0	0	0	0	0	0	0	0	0	0	1	0	0	0	0	0	0	1	0	0	0	0	0	0	0	0	0	0	0	0
Bac524	0	0	0	0	0	0	0	1	0	0	0	0	0	0	0	0	0	0	0	0	0	0	0	0	0	0	0	0	0	0	0	0	0	0	0	0	0	0	0	3	0	0	0	0	0	0	0	1	0
Bac604	0	0	1	0	0	0	0	0	0	0	0	0	0	0	0	0	0	7	0	0	0	0	0	0	0	0	0	0	0	0	0	0	0	0	0	0	0	0	0	0	0	0	0	0	0	0	0	0	0
Bac628	0	0	0	0	0	2	0	0	0	0	0	0	0	0	0	0	0	0	0	0	0	0	0	0	0	0	0	0	0	11	0	0	0	12	0	0	0	0	0	0	0	0	0	0	0	0	0	0	0
Bac74	0	0	0	0	0	2	0	0	10	0	0	70	0	0	21	55	0	0	2	0	0	11	7	0	0	8	1	0	0	51	0	0	0	1	0	0	1	0	3	44	0	0	3	0	0	0	0	0	0
Bac856	0	0	0	0	0	1	0	0	0	0	0	0	0	0	0	0	0	0	0	0	0	1	0	0	0	4	0	0	0	0	0	0	0	2	0	0	0	0	0	0	0	0	0	0	0	0	0	0	0
Bac921	0	0	0	0	0	0	0	0	0	0	0	2	0	0	0	3	0	0	0	0	0	0	0	0	0	0	0	0	0	0	0	0	0	0	0	0	3	0	0	0	0	0	0	0	0	0	0	0	0
Bac928	0	0	0	0	0	1	0	0	0	0	0	1	0	0	0	3	0	0	0	0	0	1	0	0	0	0	0	0	0	0	0	0	0	0	0	0	1	0	0	6	0	0	0	0	0	0	0	0	0
Bac972	0	0	0	0	0	0	0	0	0	0	0	0	0	0	0	0	0	1	0	0	0	0	0	0	0	0	0	0	0	0	0	0	0	0	0	0	0	0	0	1	0	0	0	0	0	0	0	0	0
Bac154	0	0	1	0	0	6	0	0	1	0	0	5	0	0	44	53	0	2	0	0	0	4	1	0	0	10	1	0	13	48	1	0	0	7	0	0	0	0	0	20	0	0	0	0	0	0	0	0	0
Bac409	0	0	1	0	0	1	0	0	0	0	0	2	0	0	0	2	0	2	0	0	0	0	0	0	0	0	0	0	0	3	0	0	0	9	0	0	0	0	0	18	0	0	0	0	0	0	0	1	1
Bac481	0	0	0	0	0	0	0	0	0	0	0	0	0	0	0	0	0	9	0	0	0	0	0	0	0	0	0	0	0	0	0	0	0	7	0	0	0	0	0	3	0	1	0	0	0	0	0	0	0
Bac52	0	0	1	0	0	3	0	0	4	0	0	6	0	0	71	11	0	0	0	0	0	3	7	0	0	8	3	0	0	387	3	0	0	10	0	0	0	0	0	30	0	0	6	0	0	0	0	0	0
Bac370	0	0	1	0	0	0	0	0	0	0	0	1	0	0	2	1	0	18	1	0	0	0	2	0	0	0	0	0	2	5	1	0	0	4	0	0	0	0	0	6	0	0	0	0	0	0	0	0	0
Bac247	0	0	1	0	0	0	0	0	0	0	0	0	0	0	1	5	0	41	0	0	0	0	0	0	0	0	0	0	2	2	0	0	0	12	0	0	0	0	0	9	0	0	0	0	0	0	0	0	0
Bac556	0	0	1	0	0	0	0	0	0	0	0	0	0	0	0	3	0	27	0	0	0	0	0	0	0	0	0	0	3	1	0	0	0	4	0	0	0	0	0	4	0	0	0	0	0	0	0	0	0
Bac565	0	0	0	0	0	0	0	0	0	0	0	0	0	0	0	2	0	7	0	0	0	1	1	0	0	1	0	0	2	0	0	0	0	6	0	0	0	0	0	1	0	0	0	0	0	0	0	0	0
Bac326	0	0	0	0	0	0	0	0	0	0	0	0	0	0	0	0	0	0	0	0	0	0	0	0	0	0	0	0	21	0	0	0	0	0	0	0	0	0	0	0	0	2	0	0	0	0	0	0	0
Bac429	0	0	0	0	0	0	0	0	0	0	0	1	0	0	0	1	0	1	0	0	0	0	0	0	0	0	0	0	3	0	0	0	0	0	0	0	0	0	0	0	0	0	0	0	0	0	0	0	0
Bac467	0	0	0	0	0	0	0	0	0	0	0	0	0	0	0	0	0	7	0	0	1	0	0	0	1	0	0	0	3	0	0	0	0	0	0	0	0	0	0	0	0	0	0	0	0	0	0	1	0
Bac541	0	0	0	0	0	0	0	0	0	0	0	0	0	0	0	2	0	0	0	0	0	0	0	0	0	0	0	0	0	1	0	0	0	1	0	0	0	0	0	2	0	0	0	0	0	0	0	0	0
Bac710	0	0	0	0	0	0	0	0	0	0	0	0	0	0	0	2	0	1	0	0	0	0	0	0	0	0	0	0	0	1	0	0	0	5	0	0	1	0	0	1	0	0	0	0	0	0	0	0	0
Bac737	0	0	0	0	0	0	0	0	0	0	0	1	0	0	1	0	0	3	0	0	0	0	0	0	1	0	1	0	2	2	0	0	0	2	0	0	0	0	0	6	0	0	0	0	0	0	0	0	0
Bac1033	0	0	0	0	0	0	0	0	0	0	0	0	0	0	1	0	0	0	0	0	0	0	1	0	0	0	0	0	0	0	0	0	0	6	0	0	0	0	0	4	0	0	0	0	0	0	0	0	0
Bac1090	0	0	0	0	0	0	0	0	0	0	0	0	0	0	0	0	0	0	0	0	0	0	0	0	0	0	0	0	0	2	0	0	0	2	0	0	0	0	0	2	0	0	0	0	0	0	0	0	0
Bac302	0	0	0	0	0	3	0	1	0	0	0	6	0	0	4	1	0	1	0	0	0	0	5	0	0	1	0	0	0	7	0	0	0	9	0	0	1	0	0	5	0	0	0	0	0	0	0	0	0
Bac322	0	0	6	0	0	3	0	0	2	0	0	4	0	0	8	8	0	17	1	0	0	0	4	0	0	2	3	0	4	16	0	0	0	23	0	0	0	0	0	20	0	0	0	0	0	0	0	0	0
Bac736	0	0	0	0	0	0	0	0	1	0	0	0	0	0	0	0	0	0	0	0	0	0	2	0	0	0	0	0	0	4	0	0	0	7	0	0	0	0	0	12	0	0	0	0	0	0	0	0	0
Bac590	0	0	0	0	0	0	0	0	1	0	0	0	0	0	2	1	0	2	0	0	0	1	3	0	0	0	1	0	0	0	0	0	0	2	0	0	0	0	0	1	0	0	0	0	0	0	0	0	0
Bac663	0	0	0	0	0	0	0	0	0	0	0	0	0	0	0	0	0	0	0	0	0	0	0	0	0	0	0	0	0	0	0	0	0	0	0	0	0	0	0	0	0	0	0	0	0	0	0	0	0
Bac772	0	0	0	0	0	0	0	0	0	0	0	0	0	0	0	0	0	2	0	0	0	0	0	0	0	0	0	0	0	0	0	0	0	0	0	0	0	0	0	4	0	0	0	0	0	0	0	0	0
Bac147	0	0	3	0	0	0	0	0	0	0	0	0	0	0	0	0	0	125	0	0	0	0	0	0	4	0	0	0	0	0	0	0	0	30	0	0	0	0	0	81	0	2	0	0	0	20	0	5	17
Bac878	0	0	0	0	0	0	0	0	0	0	0	0	0	0	0	0	0	12	0	0	0	0	0	0	0	0	0	0	0	0	0	0	0	0	0	0	0	0	0	2	0	2	0	0	0	1	0	0	0
Bac592	0	0	1	0	0	0	0	0	0	0	0	0	0	1	0	0	0	0	0	0	0	0	0	0	1	0	0	0	0	0	0	0	0	0	0	0	0	0	0	0	0	1	0	0	0	0	0	2	0
Bac53	0	0	24	0	0	0	0	0	0	0	0	0	0	1	0	0	0	148	0	0	2	1	0	0	1	0	0	0	0	0	0	0	1	55	0	0	0	0	1	165	0	2	1	0	0	26	0	9	33
Bac70	0	0	14	0	0	0	0	0	0	0	2	0	0	0	0	0	0	188	0	0	0	0	1	0	0	0	0	0	0	0	0	0	1	33	0	0	0	0	0	56	0	3	0	0	1	39	0	2	29
Bac1229	0	0	0	0	0	0	0	0	0	0	0	0	0	0	0	0	0	1	0	0	0	0	0	0	0	0	0	0	0	0	0	0	0	0	0	0	0	0	0	1	0	0	0	0	0	0	0	0	0
Bac290	0	0	2	0	0	0	0	0	0	0	0	0	0	0	0	0	0	7	0	0	0	0	0	0	0	0	0	0	0	0	0	0	0	0	0	0	0	0	0	2	0	1	0	0	0	1	0	1	2
Bac242	0	0	0	0	0	0	0	1	1	0	0	0	0	1	0	6	0	46	1	0	0	0	1	0	0	1	1	0	19	0	1	0	0	5	0	1	0	0	1	15	0	3	0	0	0	0	0	2	3
Bac602	0	0	0	0	0	0	0	0	0	0	0	0	0	0	0	0	0	0	0	0	0	0	0	0	0	0	0	0	0	0	0	0	0	1	0	0	0	0	0	4	0	0	0	0	0	0	0	1	2
Bac847	0	0	0	0	0	0	0	0	0	0	0	0	0	0	0	0	0	11	0	0	0	0	0	0	0	0	0	0	0	0	0	0	0	0	0	0	0	0	0	1	0	0	0	0	0	1	0	1	0
Bac160	0	0	0	0	0	0	0	0	0	0	1	0	0	0	0	0	0	7	0	0	0	0	0	0	0	0	0	0	0	0	0	0	0	3	0	0	0	0	0	9	0	0	0	0	0	3	0	3	0
Bac405	0	0	2	0	0	0	0	0	0	0	2	0	0	0	0	0	0	2	0	0	0	0	0	0	7	0	0	0	0	0	0	0	0	0	0	0	0	0	0	3	0	3	0	0	0	2	0	9	5
Bac199	0	0	0	0	0	0	0	0	0	0	1	0	0	1	0	0	0	15	0	0	0	0	0	0	0	0	0	0	0	0	0	0	0	6	0	0	0	0	0	10	0	6	0	0	0	10	0	1	8
Bac513	0	0	0	0	0	0	0	0	0	0	0	0	0	0	0	0	0	8	0	0	0	0	0	0	0	0	0	0	0	0	0	0	0	1	0	0	0	0	0	3	0	1	0	0	0	0	0	0	1
Bac682	0	0	0	0	0	0	0	0	0	0	0	0	0	1	0	0	0	2	0	0	0	0	0	0	0	0	0	0	0	0	0	0	0	0	0	0	0	0	0	0	0	0	0	0	0	1	0	0	0
Bac216	0	0	0	0	0	0	0	0	0	0	0	0	0	0	0	0	0	20	0	0	0	0	0	0	0	0	0	0	0	0	0	0	0	3	0	0	0	0	0	6	0	0	0	0	0	1	0	0	1
Bac448	0	0	1	0	0	0	0	0	0	0	1	0	0	0	0	0	0	1	0	0	0	0	0	0	0	0	0	0	0	0	0	0	0	1	0	0	0	0	0	4	0	1	0	0	0	0	0	0	1
Bac836	0	0	0	0	0	0	0	0	0	0	0	0	0	0	0	0	0	4	0	0	0	0	0	0	0	0	0	0	0	0	0	0	0	0	0	0	0	0	0	4	0	0	0	0	0	1	0	0	0
Bac882	0	0	0	0	0	0	0	0	0	0	0	0	0	0	0	0	0	2	0	0	1	0	0	0	0	0	0	0	0	0	0	0	0	0	0	0	0	0	0	0	0	0	0	0	0	0	0	0	0
[truncated: 60 more columns]
