# Supplementary material for: The Effects of Cropping Regimes on Fungal and Bacterial Communities of Wheat and Faba Bean in a Greenhouse Pot Experiment Differ between Plant Species and Compartment
Source: Front Microbiol. 2017 May 29;8:902. doi: 10.3389/fmicb.2017.00902 (PMC5447230; doi:10.3389/fmicb.2017.00902)
Supplement: Supplementary file 4 [file Table4.XLS]

## Sheet: Fungi_otu_table_tax
Table S4. Fungal OTU table. FBM/WM = faba bean/wheat monoculture, FB_RI/W_RI = faba bean/wheat row intercropping, FB_MI/W_MI = faba bean/wheat mixed intercropping; 1-5 = replicate 1-5; Bs = bulk soil, Rz = rhizosphere, Rt = Root, Lv = leaves. Note: FB_MO_1_Rt contained 0 OTUs.
Id	FB_MI_1_Lv	FB_MI_1_Rt	FB_MI_1_Rz	FB_MI_2_Lv	FB_MI_2_Rt	FB_MI_2_Rz	FB_MI_3_Lv	FB_MI_3_Rt	FB_MI_3_Rz	FB_MI_4_Lv	FB_MI_4_Rt	FB_MI_4_Rz	FB_MI_5_Lv	FB_MI_5_Rt	FB_MI_5_Rz	FB_MO_1_Bs	FB_MO_1_Lv	FB_MO_1_Rz	FB_MO_2_Bs	FB_MO_2_Lv	FB_MO_2_Rt	FB_MO_2_Rz	FB_MO_3_Bs	FB_MO_3_Lv	FB_MO_3_Rt	FB_MO_3_Rz	FB_MO_4_Bs	FB_MO_4_Lv	FB_MO_4_Rt	FB_MO_4_Rz	FB_MO_5_Bs	FB_MO_5_Lv	FB_MO_5_Rt	FB_MO_5_Rz	FB_RI_1_Lv	FB_RI_1_Rt	FB_RI_1_Rz	FB_RI_2_Lv	FB_RI_2_Rt	FB_RI_2_Rz	FB_RI_3_Lv	FB_RI_3_Rt	FB_RI_3_Rz	FB_RI_4_Lv	FB_RI_4_Rt	FB_RI_4_Rz	FB_RI_5_Lv	FB_RI_5_Rt	FB_RI_5_Rz
Fun57	0	6	0	2	0	0	0	1	0	0	29	0	9	0	0	0	2	0	0	0	1	1	0	0	0	0	0	0	1	0	0	0	105	0	1	0	0	1	0	0	0	1	0	1	0	0	47	2	0
Fun61	0	0	0	0	0	0	0	0	0	0	1	0	0	0	0	0	0	0	0	0	0	0	0	0	34	0	0	0	0	0	0	0	0	0	0	0	0	0	0	0	0	0	0	0	0	0	10	0	0
Fun49	0	0	0	0	0	0	0	0	0	0	0	0	0	0	0	0	0	0	0	0	320	0	0	0	0	0	0	0	0	0	3	0	37	0	0	0	0	0	0	0	0	0	0	0	0	0	0	0	0
Fun84	0	0	0	0	0	0	0	0	0	0	2	0	0	0	0	0	1	0	0	0	30	0	0	0	13	0	0	0	1	0	0	0	193	0	0	1	0	0	0	0	0	1	0	0	0	0	0	0	0
Fun104	0	0	0	0	0	0	0	0	0	0	0	0	0	0	0	0	0	0	0	0	0	0	1	0	0	0	0	0	0	0	0	0	156	0	0	0	0	0	0	0	0	0	0	0	0	0	0	0	0
Fun359	0	0	3	0	0	2	0	0	1	0	0	0	0	0	0	2	0	0	1	0	0	5	0	0	0	0	0	0	0	1	0	3	0	0	0	0	0	0	0	0	0	0	0	0	0	0	1	0	0
Fun346	0	0	0	0	0	0	0	0	0	0	0	0	0	0	0	0	0	0	0	0	0	0	0	0	0	0	0	0	0	0	0	0	0	0	0	0	0	0	0	0	0	0	0	0	0	0	0	0	0
Fun406	0	0	1	0	0	0	0	0	4	0	0	0	0	0	3	7	0	0	1	0	0	1	4	0	0	0	0	0	0	0	0	1	0	0	0	0	0	0	0	1	0	0	0	0	0	0	0	0	2
Fun585	0	0	0	0	0	0	0	0	0	0	0	0	0	0	0	0	0	0	0	0	0	0	0	0	6	0	0	0	0	0	0	0	0	0	0	0	0	0	0	0	0	0	0	0	0	0	0	0	0
Fun144	0	0	0	0	2	0	0	0	1	0	0	0	0	0	0	0	0	0	0	0	3	4	0	0	0	0	0	0	0	0	0	1	11	0	1	1	9	0	0	3	0	0	0	0	0	0	2	0	0
Fun688	0	0	3	1	1	1	0	0	0	0	6	0	0	0	0	0	0	0	0	0	1	0	0	0	0	0	0	0	0	0	0	1	3	0	1	0	1	0	0	1	0	0	0	0	0	1	0	0	2
Fun37	1	0	50	2	3	18	2	0	8	0	49	2	0	0	0	0	0	41	0	0	6	25	2	0	53	5	0	0	54	1	0	3	54	0	1	0	28	0	0	18	1	1	2	0	1	18	0	2	5
Fun1308	1	2	14	0	0	2	0	0	5	0	6	2	1	1	1	19	0	14	139	0	3	23	3	0	15	2	0	0	1	34	18	4	17	4	0	1	1	4	0	18	1	5	1	6	0	6	0	1	7
Fun19	0	0	0	0	0	0	0	0	0	0	0	0	0	1	0	0	1	0	0	0	0	0	0	0	0	0	0	0	0	0	0	0	0	0	0	0	0	0	0	0	0	0	0	0	0	0	0	0	0
Fun699	0	0	0	2	0	0	2	0	0	0	0	0	0	0	0	0	3	0	0	0	0	0	0	0	0	0	0	0	0	0	0	0	0	0	0	0	0	0	0	0	0	0	0	0	0	0	0	0	0
Fun400	0	0	0	0	0	0	0	0	0	0	0	0	0	0	0	0	0	0	0	0	0	0	0	0	1	0	2	0	0	0	1	0	0	0	0	0	0	0	0	2	0	0	0	0	0	0	0	0	0
Fun275	0	0	0	0	0	1	0	0	0	0	0	0	0	0	0	0	0	5	0	0	0	0	0	0	0	0	0	0	0	0	4	0	0	0	0	0	0	0	0	1	0	0	0	0	0	0	0	0	0
Fun294	0	0	0	0	0	0	0	0	0	0	0	0	0	0	1	0	0	2	0	0	0	0	0	0	0	0	0	0	0	0	0	0	0	0	0	0	0	0	0	1	0	0	0	0	0	0	0	0	0
Fun17	0	0	5	3	0	0	3	0	0	0	12	0	4	2	0	5	0	1	0	0	0	0	0	0	0	0	0	0	0	5	0	0	37	0	0	0	1	8	1	0	9	6	3	10	0	0	0	1	0
Fun8	0	2	64	0	2	37	0	0	58	0	21	8	4	5	7	81	0	23	24	0	8	5	4	0	325	2	187	1	2	15	46	8	111	5	2	1	2	10	2	21	6	25	1	35	3	9	0	2	6
Fun391	0	0	0	0	0	0	0	0	0	0	0	0	0	0	0	0	0	0	0	0	0	0	0	0	0	0	0	0	0	0	0	0	0	0	0	0	0	0	0	0	0	0	0	0	0	0	0	0	0
Fun667	0	0	0	0	0	0	0	0	0	0	0	0	0	0	0	0	0	1	0	0	0	0	0	0	5	0	0	0	0	0	0	0	0	0	0	0	0	0	0	0	0	0	0	0	0	0	0	0	0
Fun747	0	0	0	0	0	0	0	0	0	0	0	0	0	0	0	0	0	0	11	0	0	0	1	0	0	0	0	0	0	0	0	0	0	0	0	0	0	0	0	0	0	0	0	0	0	0	0	0	0
Fun1035	0	0	0	0	0	0	0	0	0	0	0	0	0	0	0	0	0	0	0	0	0	0	0	0	0	0	0	0	0	0	1	0	0	0	0	0	0	0	0	0	0	0	0	0	0	0	0	0	0
Fun202	0	0	1	0	0	1	0	0	2	0	0	0	0	0	0	0	0	2	3	0	0	2	1	0	0	0	0	0	0	1	1	0	2	0	0	0	0	1	0	0	0	4	0	0	0	0	0	0	0
Fun291	0	0	1	0	0	0	0	0	0	0	0	0	0	0	0	0	0	0	0	0	0	0	0	0	13	0	0	0	0	2	0	0	5	0	0	0	0	0	0	0	0	2	0	0	0	0	0	0	0
Fun505	0	1	0	0	0	0	0	0	0	0	0	0	0	1	0	0	0	0	1	0	0	0	0	0	0	0	0	0	0	1	2	0	0	0	0	0	0	0	0	0	0	0	0	0	0	0	0	0	1
Fun16	0	2	21	0	2	7	0	0	8	0	17	7	0	2	14	8	1	8	22	0	0	3	5	0	149	1	1	0	0	13	9	1	7	0	0	0	2	8	0	2	3	5	1	2	0	2	1	0	4
Fun554	0	0	0	0	0	1	0	0	0	0	0	0	0	0	0	0	0	0	0	0	0	0	0	0	0	0	0	0	0	0	0	0	0	0	0	0	0	0	0	0	0	0	0	0	0	0	0	0	0
Fun879	0	0	0	0	0	0	0	0	0	0	0	0	0	0	0	0	0	0	0	0	0	0	0	0	6	0	0	0	0	0	0	0	0	0	0	0	0	0	0	0	0	0	0	0	0	0	0	0	0
Fun489	0	0	21	1	5	1	1	0	8	0	2	10	2	1	5	7	0	4	11	0	1	12	7	0	40	2	0	0	1	4	2	2	6	0	1	0	2	0	0	1	0	4	0	1	0	1	0	0	9
Fun242	0	0	1	0	0	0	0	0	0	0	0	0	0	0	0	0	0	0	0	0	0	4	0	0	1	0	0	0	0	1	0	1	0	0	0	0	0	0	0	0	0	0	0	0	0	2	0	0	1
Fun45	0	0	19	0	1	6	0	0	7	1	5	3	0	3	13	4	0	26	19	0	1	11	11	0	39	1	1	0	0	15	7	1	14	1	0	1	1	1	0	8	0	4	0	1	1	3	2	0	8
Fun34	0	3	70	0	2	1	0	0	4	0	193	7	0	2	4	2	0	13	23	0	5	19	3	0	91	11	0	0	2	30	4	14	30	14	0	1	27	4	0	24	0	4	1	2	0	4	0	0	19
Fun465	0	0	7	0	0	2	0	0	0	0	35	1	0	0	0	0	0	1	0	0	1	3	0	0	1	1	0	0	1	3	0	3	6	0	0	0	5	0	0	4	0	0	0	0	0	0	0	0	0
Fun570	0	0	0	0	0	0	0	0	0	0	0	0	0	0	0	0	0	0	0	0	0	0	0	0	2	0	0	0	0	0	0	0	0	0	0	0	0	0	0	4	0	0	0	0	0	0	0	0	0
Fun53	0	1	39	0	1	23	0	0	147	0	3	132	0	0	7	0	0	0	0	0	5	0	0	0	0	0	0	0	0	15	202	0	31	0	1	0	11	0	0	1	0	2	0	0	0	0	2	0	4
Fun29	0	0	8	0	0	47	0	0	2	0	0	0	1	1	50	1	0	38	8	0	3	4	30	0	31	3	0	0	0	0	34	2	4	1	0	0	0	0	0	1	1	3	0	0	1	1	1	0	0
Fun7	1	2	16	0	0	0	0	1	0	0	0	0	0	1	0	0	0	1	0	0	6	0	0	0	0	67	0	0	1	17	0	2	123	0	1	0	0	2	1	1	0	4	0	1	1	0	13	0	0
Fun71	0	1	0	0	0	0	0	0	0	0	0	0	2	0	0	0	0	0	0	0	0	9	0	1	0	0	0	0	0	0	0	0	0	0	0	0	0	5	0	0	1	0	0	1	0	0	0	1	0
Fun156	0	0	5	0	0	0	0	0	0	0	0	0	0	0	0	1	0	0	7	0	0	0	0	0	29	0	3	0	0	1	0	0	8	0	0	0	0	0	0	0	1	0	0	0	0	0	0	0	1
Fun365	0	0	3	0	0	0	0	0	0	0	0	0	0	0	0	0	0	1	0	0	0	1	1	0	6	0	0	0	0	1	3	0	0	0	1	0	0	0	0	0	0	0	0	0	0	0	0	0	0
Fun1	0	4	122	0	3	16	0	0	334	0	26	10	2	6	6	72	6	0	0	1	9	34	7	1	25400	2	16	0	0	29	70	25	113	9	0	0	1	7	3	15	1	22	0	2	1	25	11	3	14
Fun943	0	0	0	0	0	0	0	0	0	0	0	0	0	0	0	0	0	0	0	0	0	0	0	0	0	0	0	0	0	1	0	0	0	0	0	0	0	0	0	0	0	0	0	0	0	0	0	0	0
Fun208	0	0	2	0	0	0	0	0	0	0	0	1	0	0	1	1	0	1	4	0	0	0	1	0	0	0	1	0	0	1	2	0	2	0	0	0	0	0	0	0	0	1	0	0	0	0	0	0	1
Fun112	0	0	1	0	0	1	0	0	6	0	0	2	1	0	1	0	0	0	0	0	0	0	0	0	0	0	0	0	0	0	3	0	0	0	0	0	0	0	0	0	0	0	0	0	0	0	1	0	1
Fun708	0	0	0	0	0	0	0	0	0	0	0	0	0	0	0	0	0	0	0	0	0	0	1	0	4	0	0	0	0	0	0	0	0	0	0	0	0	0	0	0	0	0	0	0	0	0	0	0	0
Fun1542	0	0	0	0	1	0	0	0	0	0	0	0	0	0	1	5	0	0	0	0	0	0	2	0	16	0	2	0	0	0	1	0	1	0	0	0	0	3	0	0	0	0	0	0	0	0	0	0	0
Fun3	4	18	277	1	7	92	3	8	245	5	115	51	38	12	99	368	2	166	805	0	17	112	380	0	4124	7	366	1	1	104	340	18	137	14	11	5	8	116	1	33	67	184	19	21	7	15	4	10	53
Fun430	0	4	77	2	2	21	1	1	66	2	19	12	3	3	16	87	0	34	136	0	2	16	119	1	757	6	60	0	0	17	93	3	17	0	1	3	2	17	0	4	9	33	2	4	1	6	1	1	10
Fun510	0	1	1	0	0	0	0	0	1	0	1	2	0	0	0	0	0	3	0	0	0	0	0	0	19	0	1	0	0	0	1	1	3	0	0	0	1	2	0	0	0	0	0	0	0	0	0	0	0
Fun62	0	1	7	0	0	1	1	0	10	0	0	0	0	0	3	18	0	1	31	0	0	0	6	0	50	0	11	0	1	1	3	1	2	0	0	0	0	0	0	0	1	5	0	0	1	0	0	0	0
Fun758	0	0	1	0	0	0	0	0	0	0	0	0	0	0	1	0	0	0	2	0	0	0	0	0	0	0	0	0	0	0	3	0	1	0	0	0	0	0	0	0	0	0	0	0	0	0	0	0	0
Fun46	0	0	2	0	0	0	0	0	1	0	1	0	0	0	1	0	0	1	11	0	0	0	14	0	18	0	0	0	0	0	3	0	1	0	0	0	0	1	0	0	0	1	0	0	1	0	0	0	1
Fun5	0	2	83	0	2	31	0	0	67	1	14	10	8	1	37	198	1	44	79	0	3	16	118	0	1077	1	84	0	0	15	133	1	17	1	0	2	0	14	1	3	0	28	1	4	0	2	0	1	10
Fun105	0	0	3	0	0	2	0	0	0	0	0	0	0	0	1	0	0	0	2	0	0	1	10	0	6	0	1	0	0	0	5	0	0	0	0	0	0	0	0	0	0	0	0	0	0	0	0	0	0
Fun549	0	0	0	0	0	0	0	0	0	0	0	0	0	0	0	1	0	0	3	0	0	0	0	0	0	0	0	0	0	0	1	0	0	0	0	0	0	0	0	0	0	0	0	0	0	0	0	0	0
Fun552	0	0	0	0	0	0	0	0	0	0	0	0	0	0	0	0	0	0	0	0	0	0	0	0	0	0	0	0	0	0	0	0	0	0	0	0	0	0	0	0	0	0	0	0	0	0	0	0	0
Fun89	0	0	0	0	0	0	0	0	0	0	0	3	0	0	0	0	0	12	0	0	0	0	1	0	129	1	0	0	0	0	0	0	0	0	0	0	0	0	0	0	0	1	5	0	0	0	0	0	0
Fun348	0	0	0	0	0	0	0	0	0	0	0	0	0	0	0	0	0	0	0	0	8	0	0	0	3	0	0	0	0	0	0	0	0	0	0	0	0	0	0	0	0	0	0	0	0	0	0	0	0
Fun183	0	0	0	0	0	9	0	0	0	0	0	0	0	0	0	0	0	0	0	0	0	0	0	0	0	0	0	0	0	0	0	0	0	0	0	0	0	0	0	66	0	0	0	0	0	0	0	0	0
Fun789	0	0	2	0	0	0	0	0	0	0	0	0	0	0	0	0	0	1	0	0	2	0	0	0	0	0	0	0	0	0	0	0	0	0	0	0	0	0	0	0	0	1	0	0	0	0	0	0	0
Fun689	0	0	0	0	0	0	0	0	0	0	0	0	0	0	1	0	0	0	0	0	0	0	0	0	2	0	0	0	0	0	0	0	0	0	0	0	0	0	0	1	0	0	0	0	0	2	0	0	0
Fun867	0	0	0	0	0	0	0	0	0	0	0	0	0	0	1	0	0	0	0	0	0	0	0	0	0	0	0	0	0	0	0	0	0	0	0	0	0	0	0	0	0	0	0	0	0	0	0	0	0
Fun283	0	0	0	0	0	0	0	0	0	0	0	0	1	0	0	0	0	2	0	0	2	0	1	0	6	0	2	0	0	0	0	0	1	0	0	0	0	0	0	0	0	1	0	0	0	0	0	0	0
Fun229	0	0	0	0	0	0	0	0	0	0	0	0	0	0	0	0	0	0	1	0	0	3	0	0	13	0	0	0	0	1	0	5	0	0	0	0	0	0	0	1	0	0	0	0	0	0	0	0	0
Fun250	0	0	5	0	0	1	0	0	0	0	0	1	0	0	0	2	0	5	4	0	0	2	6	0	0	0	0	0	0	0	5	0	0	0	0	0	0	0	0	0	0	1	0	0	0	0	0	0	0
Fun198	0	0	0	0	0	2	0	0	0	0	0	5	0	0	0	1	0	1	0	0	0	0	4	0	0	0	0	0	0	0	0	0	0	1	0	0	0	0	0	1	0	0	0	0	0	0	0	0	0
Fun244	0	0	0	0	0	0	0	0	0	0	0	0	0	0	0	0	0	1	0	0	0	0	0	0	2	0	0	0	0	0	0	0	0	0	0	0	0	0	0	0	0	0	0	0	0	0	0	0	0
Fun33	0	0	7	0	0	5	1	0	13	0	4	7	0	1	4	5	0	0	29	0	21	2	11	0	28	0	0	0	0	7	9	5	12	0	0	0	0	1	0	0	0	5	0	1	0	1	0	1	2
Fun787	0	0	0	0	0	0	0	0	0	0	0	0	0	0	0	0	0	2	0	0	0	0	0	0	0	0	0	0	0	0	0	0	0	0	0	0	0	0	0	0	0	0	0	0	0	0	0	0	0
Fun195	0	0	16	0	0	0	0	0	0	0	0	1	0	0	0	26	0	4	0	0	0	0	3	0	0	0	0	0	0	0	9	1	2	0	0	0	0	0	0	0	0	3	0	0	0	0	0	0	2
Fun324	0	0	2	0	0	0	0	0	2	0	1	0	0	0	1	2	0	0	0	0	0	1	0	0	0	0	1	0	0	0	0	0	0	1	0	0	0	0	0	0	0	0	0	0	0	0	0	0	1
Fun388	0	0	1	0	0	0	0	0	0	0	0	0	0	0	0	0	0	0	0	0	0	1	0	0	0	0	0	0	0	0	0	0	1	0	0	0	0	0	0	0	0	0	0	0	0	0	0	0	0
Fun401	0	0	4	0	0	1	0	0	7	0	0	0	1	0	0	0	0	0	1	0	0	0	6	0	0	0	0	0	0	1	0	1	0	0	0	0	0	0	0	0	0	0	0	0	0	1	0	0	0
Fun546	0	0	5	0	0	0	0	1	0	0	0	0	0	0	1	4	0	1	0	0	0	0	1	0	0	0	0	0	0	0	3	0	0	0	0	0	0	0	0	0	0	1	0	0	0	0	0	0	0
Fun569	0	0	6	0	0	1	0	0	1	0	0	0	0	0	1	1	0	2	0	0	0	1	1	0	0	0	0	0	0	0	1	0	0	0	0	0	0	0	0	0	0	3	0	0	0	0	0	0	0
Fun122	0	0	0	0	0	0	0	0	0	0	0	0	0	0	0	0	0	0	0	0	0	0	0	0	0	0	0	0	0	0	0	0	0	0	0	0	0	0	0	0	0	0	0	0	0	0	0	0	0
Fun10	0	2	36	2	2	6	2	2	5	0	41	8	3	3	6	17	0	76	244	0	6	52	23	0	920	6	0	0	1	39	25	20	50	14	1	1	4	12	0	15	0	9	1	5	0	11	2	0	26
Fun1096	0	1	15	0	1	3	0	0	1	0	12	0	0	1	1	1	0	27	267	0	0	20	2	0	150	0	1	0	0	3	6	0	8	1	0	0	0	11	0	2	3	5	0	0	0	1	0	0	6
Fun1194	0	0	0	0	0	0	0	0	0	0	0	0	0	0	0	0	0	0	0	0	0	0	0	0	0	0	0	0	0	0	0	0	0	0	0	0	0	0	0	0	0	0	0	0	0	0	0	0	0
Fun1364	0	0	0	0	0	0	0	0	0	0	0	0	0	0	1	0	0	0	0	0	0	0	0	0	5	0	0	0	0	0	0	0	0	0	0	0	0	0	0	0	0	0	0	0	0	0	0	0	0
Fun149	0	0	0	0	0	0	0	0	0	0	0	0	0	0	0	0	0	0	0	0	0	0	0	0	0	0	0	0	0	0	0	0	0	0	0	0	0	0	0	0	0	0	0	0	0	0	0	0	0
Fun167	0	0	13	0	0	3	0	0	1	0	0	0	0	0	3	1	0	5	10	0	0	4	5	0	0	0	0	0	0	4	0	3	0	0	0	0	0	0	0	1	0	1	0	2	0	0	0	0	0
Fun173	0	0	0	0	0	0	0	0	0	0	0	0	0	0	1	0	0	10	0	0	0	0	1	0	0	0	0	0	0	0	0	0	0	0	0	0	0	0	0	0	0	0	0	0	0	0	0	0	0
Fun177	0	0	8	0	0	0	0	0	0	0	0	0	0	0	0	0	0	0	0	0	0	0	0	0	0	0	0	0	0	0	1	0	0	0	0	0	0	0	0	0	0	1	0	0	0	0	0	0	0
Fun18	0	0	81	0	2	8	0	0	25	0	5	8	7	0	6	13	0	17	60	0	0	38	37	0	222	5	24	0	2	25	49	19	7	5	0	0	2	5	0	3	2	8	0	4	0	2	2	0	14
Fun28	0	2	17	1	0	6	1	0	11	0	14	8	0	0	4	18	0	11	37	0	7	9	16	0	104	1	3	0	2	10	14	2	4	1	0	0	1	2	0	5	3	4	0	2	1	3	0	0	4
Fun343	0	0	0	0	0	0	0	0	0	0	0	0	0	0	0	0	0	0	0	0	0	0	0	0	3	0	0	0	0	0	0	0	0	0	0	0	0	0	0	0	0	0	0	0	0	0	0	0	1
Fun636	0	0	0	0	0	0	0	0	0	0	0	0	0	0	0	0	0	0	0	0	0	0	0	0	0	0	0	0	0	0	0	1	0	0	0	0	0	0	0	1	0	0	0	0	0	0	0	0	0
Fun670	0	0	0	0	0	0	0	0	0	0	0	0	0	0	0	8	0	0	0	0	0	0	0	0	0	0	0	0	0	0	0	0	0	0	0	0	0	0	0	0	0	0	0	0	0	0	0	0	0
Fun675	0	0	0	0	0	0	0	0	0	0	0	0	0	0	0	0	0	0	0	0	0	0	0	0	3	0	0	0	0	0	0	0	1	0	0	0	0	0	0	0	0	0	0	0	0	0	0	0	0
Fun77	0	0	1	0	0	0	0	0	1	0	0	0	0	0	0	4	0	1	1	0	0	0	0	0	13	0	0	0	0	0	0	0	0	0	0	0	0	0	0	0	0	1	0	0	0	0	0	0	0
Fun285	0	0	0	0	0	0	0	0	0	0	0	0	0	0	0	0	0	0	0	0	0	0	0	0	5	0	0	0	0	0	0	0	0	0	0	0	0	0	0	0	0	0	1	0	0	0	0	0	0
Fun150	0	1	0	0	0	0	0	1	0	0	3	0	1	0	0	0	0	0	4	0	0	0	0	0	0	0	0	0	0	0	0	0	0	0	0	0	0	3	0	6	0	4	0	0	0	0	0	0	0
Fun1265	0	0	0	0	0	0	0	0	0	0	0	0	0	0	1	0	0	0	0	0	0	1	1	0	0	0	0	0	0	0	0	0	0	0	0	0	0	0	0	0	0	0	0	0	0	0	0	0	0
Fun628	0	0	0	0	0	0	0	0	1	0	0	0	0	0	0	0	0	0	0	0	0	0	0	0	0	0	0	0	0	0	0	0	0	0	0	0	0	0	0	0	0	0	0	0	0	0	0	0	0
Fun383	0	0	0	0	0	0	0	0	2	0	0	0	0	0	0	0	0	0	0	0	0	0	0	0	0	0	0	0	0	0	0	0	0	0	0	0	0	0	0	0	0	0	0	0	0	1	0	0	0
Fun154	0	0	0	0	0	0	0	0	0	0	0	0	0	0	0	0	0	0	0	0	0	0	5	0	0	0	0	0	0	0	7	0	0	0	0	0	0	0	0	0	0	1	0	0	0	1	0	0	0
Fun203	0	0	1	0	0	0	0	0	0	0	0	0	0	0	0	0	0	0	0	0	0	0	0	0	0	0	0	0	0	0	1	0	0	0	0	0	0	0	0	0	0	0	0	0	0	0	1	0	0
Fun253	0	0	0	0	0	0	0	0	0	0	0	0	0	0	0	0	0	0	0	0	0	0	9	0	0	0	3	0	0	0	7	0	0	0	0	0	0	1	0	0	0	0	0	0	0	0	0	0	0
Fun339	0	0	1	0	0	0	0	0	0	0	0	0	0	0	0	0	0	0	0	0	0	0	0	0	1	0	0	0	0	0	0	0	0	0	0	0	0	0	0	0	0	0	0	0	0	0	0	0	0
Fun452	0	0	3	0	0	0	0	0	0	0	0	0	0	0	0	0	0	0	0	0	0	0	0	0	0	0	0	0	0	0	0	0	2	0	0	0	0	0	0	0	0	0	0	0	0	0	0	0	0
Fun706	0	0	1	0	0	0	0	0	0	0	0	0	0	0	0	0	0	0	0	0	0	0	0	0	0	0	0	0	0	0	0	0	0	0	0	0	0	0	0	0	0	0	0	0	0	0	0	0	0
Fun9	0	6	107	0	0	0	0	1	4	1	16	7	6	1	3	143	0	13	676	0	5	58	210	0	640	3	2	0	0	7	8	5	47	5	0	1	1	14	0	3	1	31	2	1	0	12	0	0	22
Fun419	0	0	2	0	0	0	0	0	0	0	0	0	0	0	0	0	0	0	0	0	0	0	0	0	0	0	0	0	0	0	0	0	2	0	0	0	0	0	0	0	0	1	0	0	0	0	0	0	1
Fun337	0	0	0	0	0	0	0	0	0	0	1	0	0	0	0	0	0	0	0	0	0	0	0	0	0	0	0	0	0	0	0	0	1	0	0	0	0	0	0	0	0	0	0	0	0	0	0	0	0
Fun450	0	0	0	0	0	0	0	0	0	0	0	0	0	0	0	0	0	0	0	0	0	0	0	0	0	0	0	0	0	0	0	0	0	0	0	0	0	0	0	0	0	0	0	0	0	0	0	0	0
Fun90	0	0	11	0	1	0	0	1	1	0	14	0	0	0	4	0	0	2	11	0	288	11	0	0	0	2	0	0	0	6	45	1	80	0	0	0	0	1	0	1	0	6	0	0	0	0	0	1	0
Fun30	0	2	27	1	9	128	1	0	63	0	2	60	0	0	4	0	0	60	0	0	14	41	1	0	14	9	0	0	9	5	0	1	107	1	5	0	49	1	0	41	0	7	14	0	1	6	4	0	10
Fun111	0	0	5	0	0	0	0	0	0	0	0	0	0	0	3	0	0	0	3	0	0	0	1	0	8	0	0	0	0	0	4	0	0	0	0	0	0	0	0	0	0	0	0	0	0	0	0	0	0
Fun928	0	0	0	0	0	0	0	0	0	0	1	0	0	0	0	1	0	0	3	0	0	0	0	0	1	0	0	0	0	0	0	0	1	0	0	0	0	0	0	0	0	0	0	0	0	0	0	0	0
Fun185	0	0	0	0	0	1	0	0	0	0	1	0	0	0	0	0	0	0	1	0	0	0	1	0	15	0	0	0	0	0	1	1	2	0	0	0	0	0	0	0	0	1	0	0	0	0	0	0	1
Fun25	0	0	38	0	0	6	0	0	2	0	1	1	0	0	5	3	0	2	6	0	2	3	4	0	346	1	1	0	0	2	6	1	7	0	0	0	2	1	0	10	0	3	2	0	0	0	0	0	1
Fun125	0	1	5	0	0	3	0	0	6	0	1	0	0	1	2	3	0	3	3	0	0	0	16	0	9	0	1	0	0	0	13	1	6	0	0	0	0	0	0	0	0	1	0	0	0	1	0	0	0
Fun517	0	0	0	0	0	0	0	0	0	0	0	0	0	0	0	0	0	0	0	0	0	0	0	0	0	0	0	0	0	0	0	0	0	0	0	0	0	0	0	0	0	0	0	0	0	0	1	0	0
Fun72	0	0	0	0	3	1	0	0	0	0	3	0	0	0	0	0	0	0	0	0	5	0	0	0	0	0	0	0	0	0	0	0	24	0	0	0	18	1	0	1	0	0	1	0	1	0	4	0	0
Fun114	0	0	0	0	0	0	0	0	0	0	0	0	0	0	0	1	0	0	0	0	0	0	2	0	0	0	0	0	0	0	2	0	0	0	0	0	0	0	1	0	0	0	0	0	0	0	0	0	0
Fun69	0	0	12	0	0	4	0	0	5	0	3	0	1	0	5	7	0	9	10	0	0	1	5	0	85	0	1	0	0	0	1	1	0	0	0	0	0	0	0	0	0	2	0	0	0	1	0	0	1
Fun1121	0	0	0	0	0	0	0	0	0	0	0	0	0	0	0	0	0	0	0	0	0	0	0	0	2	0	0	0	0	0	0	0	0	0	0	0	0	0	0	0	0	0	0	0	0	0	0	0	0
Fun6	0	4	190	1	2	14	1	1	16	0	17	10	8	2	23	79	1	19	514	1	3	23	158	0	1556	1	91	0	1	17	163	6	51	2	0	0	1	15	0	12	7	19	4	4	0	5	2	0	37
Fun486	0	0	1	0	0	0	0	0	0	0	0	0	0	0	0	0	0	0	0	0	0	0	0	0	8	0	0	0	0	0	0	0	0	0	0	0	0	0	0	0	0	0	0	0	0	0	0	0	0
Fun333	0	0	0	0	0	0	0	0	0	0	0	0	0	0	0	0	0	0	0	0	0	0	0	0	16	0	0	0	0	0	0	0	0	0	0	0	0	1	0	0	0	0	0	0	0	0	0	0	1
Fun15	1	2	0	0	0	0	0	0	0	1	21	0	11	0	0	0	0	0	2	0	0	0	0	0	0	0	4	1	0	0	1	0	1	0	0	0	0	29	0	0	3	41	0	0	0	0	0	1	0
Fun50	0	0	0	0	0	0	0	0	0	0	5	0	0	0	0	1	0	0	0	0	0	0	31	0	1	0	0	0	0	0	0	0	0	0	0	0	0	0	0	0	0	4	0	0	0	0	0	0	0
Fun592	0	0	0	0	0	0	0	0	0	0	0	0	0	0	0	0	0	0	0	0	0	0	2	0	0	0	0	0	0	0	0	0	0	0	0	0	0	0	0	0	0	0	0	0	0	0	0	0	0
Fun428	0	0	0	0	0	8	0	0	0	0	0	0	0	0	0	0	0	0	5	0	0	0	30	0	0	0	0	0	0	0	0	0	0	0	0	0	0	0	0	0	0	0	0	0	0	0	0	0	0
Fun290	0	0	0	0	0	0	0	0	0	0	0	0	0	0	0	0	0	0	0	0	0	0	0	0	0	0	0	0	0	0	1	0	1	0	0	0	0	0	0	0	0	0	0	0	0	0	0	0	0
Fun27	0	0	1	1	0	0	0	0	0	0	0	0	0	0	0	0	0	0	0	0	0	0	0	0	505	0	0	0	0	0	35	0	0	0	0	0	0	0	0	0	0	1	0	0	0	0	0	0	0
Fun323	0	0	0	0	0	0	0	0	0	0	1	0	0	0	0	0	0	0	0	0	0	0	2	0	0	0	1	0	0	0	0	0	0	0	0	0	0	0	0	0	0	0	0	0	0	0	0	0	0
Fun48	0	0	0	0	0	0	0	0	0	0	0	0	0	0	0	0	0	0	1	0	0	0	28	0	0	0	401	0	0	0	3	0	0	0	0	0	0	0	0	0	0	1	0	0	0	0	0	0	0
Fun722	0	0	0	0	0	0	0	0	0	0	0	0	0	0	0	0	0	0	0	0	0	0	0	0	0	0	13	0	0	0	0	0	0	0	0	0	0	0	0	0	0	0	0	0	0	0	0	0	0
Fun764	0	0	0	0	0	0	0	0	0	0	0	0	0	0	0	0	0	0	0	0	0	0	0	0	0	0	0	0	0	0	0	0	0	0	0	0	0	0	0	0	0	2	0	0	0	0	0	0	0
Fun1278	0	0	0	0	0	0	0	0	0	0	0	0	0	0	0	0	0	0	0	0	0	0	0	0	0	0	0	0	0	0	0	0	0	0	0	0	0	0	0	0	0	0	0	0	0	0	0	0	0
Fun24	0	0	4	0	0	13	0	2	34	1	6	46	8	1	5	0	0	1	13	0	3	9	8	0	0	4	1	0	1	8	0	0	6	0	0	0	1	18	0	0	7	5	0	8	0	0	1	1	0
Fun13	0	0	5	0	0	2	0	0	6	0	4	0	0	0	0	3	1	0	13	0	2	1	8	0	1485	2	1	0	0	0	11	0	0	0	0	0	0	0	0	0	1	2	1	0	0	0	2	0	0
Fun102	0	0	1	0	0	0	0	0	0	0	0	0	0	0	0	0	0	0	0	0	0	0	0	0	0	0	0	0	0	0	0	0	0	0	0	0	0	0	0	0	0	0	0	0	0	1	0	0	6
Fun1047	0	0	0	0	0	0	0	0	0	0	0	0	0	0	0	0	0	0	0	0	0	0	0	0	3	0	0	0	0	0	0	0	0	0	0	0	0	0	0	0	0	0	0	0	0	0	0	0	0
Fun1155	0	0	0	0	0	0	0	0	2	0	0	0	0	0	0	0	0	0	1	0	0	0	0	0	3	0	0	0	0	0	1	0	0	0	0	0	0	0	0	0	0	0	0	0	0	0	0	0	0
Fun1260	0	0	0	0	0	0	0	0	0	0	0	0	0	0	0	0	0	0	3	0	0	0	0	0	0	0	0	0	0	0	0	0	1	0	0	0	0	0	0	0	0	0	0	0	0	0	0	0	0
Fun1261	0	0	0	0	0	0	0	0	0	0	0	0	0	0	0	0	0	0	1	0	0	0	0	0	0	0	0	0	0	0	0	0	0	0	0	0	0	0	0	0	0	0	0	0	0	0	0	0	0
Fun1262	0	0	0	0	0	0	0	0	0	0	0	0	0	0	1	0	0	0	0	0	0	0	6	0	0	0	0	0	0	0	0	0	1	0	0	0	0	0	0	0	0	0	0	0	0	0	0	0	0
Fun158	0	0	0	0	0	0	0	0	0	0	0	0	0	0	0	0	0	0	0	0	0	0	0	0	0	0	0	0	0	0	0	0	0	0	0	0	0	3	0	0	1	2	0	0	0	0	0	0	0
Fun159	0	0	0	0	0	0	0	0	0	0	0	2	0	0	4	0	0	0	0	0	0	1	2	0	1	0	0	0	0	0	0	0	0	0	0	0	0	2	0	0	1	0	0	3	0	0	0	0	0
Fun164	0	0	0	0	0	0	0	0	0	0	0	0	0	0	0	0	0	0	0	0	0	0	99	0	0	0	14	0	0	0	3	0	0	0	0	0	0	0	0	0	0	0	0	0	0	0	0	0	0
Fun197	0	0	3	0	0	0	0	0	0	0	0	0	0	0	0	0	0	0	0	0	0	0	0	0	0	0	73	0	0	0	1	1	0	0	0	0	0	0	0	0	0	0	0	0	0	0	0	0	0
Fun22	0	0	79	2	0	0	1	0	0	0	6	2	0	0	17	2	0	2	0	0	0	0	16	0	49	0	0	0	0	14	23	14	2	5	0	0	0	1	0	1	0	3	2	0	0	4	3	0	13
Fun246	0	0	1	0	0	0	0	0	0	0	0	0	0	0	0	0	0	0	0	0	0	0	0	0	0	0	0	0	0	0	0	0	0	0	0	0	0	0	0	5	0	0	0	0	0	0	0	0	1
Fun252	0	0	1	0	0	0	0	0	0	0	0	0	0	0	0	0	0	0	2	0	0	0	15	0	0	0	3	0	0	2	0	0	0	0	0	0	0	0	0	0	0	0	0	0	0	0	0	0	0
Fun264	0	0	1	0	0	0	0	0	0	0	0	0	0	0	0	0	0	0	0	0	0	0	0	0	0	0	0	0	0	0	10	4	0	2	0	0	0	0	0	0	0	0	0	0	0	36	0	0	5
Fun286	0	0	0	0	0	0	0	0	0	0	0	0	0	0	0	0	0	0	0	0	0	0	0	0	0	0	21	0	0	7	75	2	0	1	0	0	0	0	0	0	0	0	0	0	0	0	0	0	0
Fun322	0	0	1	0	0	0	0	0	0	0	0	0	0	0	0	4	0	7	51	0	0	0	0	0	0	0	1	0	0	0	8	0	0	0	0	0	0	1	0	0	0	0	0	0	0	0	0	0	1
Fun344	0	0	2	0	0	0	0	0	0	0	0	0	0	0	0	0	0	0	8	0	0	0	0	0	0	0	0	0	0	0	14	0	0	0	0	0	0	0	0	0	0	0	0	0	0	0	0	0	0
Fun349	0	0	0	0	0	0	0	0	0	0	0	0	0	0	0	0	0	0	0	0	0	0	0	0	0	0	0	0	0	0	2	0	0	0	0	0	0	0	0	0	0	0	0	0	0	0	0	0	0
Fun356	0	0	1	0	0	0	0	0	1	0	0	1	0	0	0	3	0	0	8	0	0	0	1	0	0	0	1	0	0	0	10	0	1	0	0	0	0	0	0	0	0	0	0	0	0	0	0	0	0
Fun385	0	0	2	0	0	0	0	0	1	0	0	0	0	0	0	0	0	2	0	0	0	0	0	0	0	0	0	0	0	0	0	1	0	0	0	0	0	0	0	0	0	0	0	0	0	0	0	0	0
Fun398	0	0	0	0	0	0	0	0	0	0	0	0	0	0	0	0	0	0	0	0	0	0	0	0	0	0	37	0	0	2	31	0	0	0	0	0	0	0	0	0	0	0	0	0	0	0	0	0	0
Fun421	0	0	1	0	0	1	0	0	0	0	0	0	0	0	0	1	0	1	9	0	0	0	1	0	0	0	3	0	0	0	13	0	0	0	0	0	0	0	0	0	0	0	0	0	0	0	0	0	1
Fun424	0	0	0	0	0	0	0	0	0	0	0	0	0	0	0	0	0	0	2	0	0	0	0	0	0	0	0	0	0	0	0	0	0	0	0	0	0	0	0	0	0	0	0	0	0	0	0	0	0
Fun425	0	0	0	0	0	0	0	0	5	0	0	0	0	0	0	1	0	0	8	0	0	0	0	0	0	0	0	0	0	0	12	0	0	0	0	0	0	0	0	0	0	0	0	0	0	0	0	0	0
Fun458	0	0	36	1	0	0	0	0	3	0	0	0	0	0	1	0	0	0	2	0	0	0	11	0	37	0	0	0	0	2	2	8	0	1	0	0	0	0	0	2	0	1	0	0	0	0	2	1	2
Fun471	0	0	0	0	0	0	0	0	0	0	0	0	0	0	0	2	0	0	2	0	0	0	0	0	0	0	0	0	0	0	3	0	0	0	0	0	0	0	0	0	0	0	0	0	0	0	0	1	1
Fun58	0	0	6	0	0	2	0	0	2	0	1	0	0	0	1	2	0	3	4	0	0	0	5	0	28	0	0	0	0	1	3	0	2	0	0	0	0	1	0	0	0	0	0	1	0	0	0	0	0
Fun66	0	0	11	0	0	0	0	0	0	0	0	0	1	0	5	5	0	0	21	0	0	1	13	0	0	1	6	0	0	0	11	0	0	0	0	1	0	0	0	0	0	0	0	0	0	1	0	0	1
Fun678	0	0	0	0	0	0	0	0	0	0	5	0	0	0	0	0	0	0	0	0	0	0	1	0	0	0	3	0	0	0	0	0	0	0	0	0	0	0	0	0	0	0	0	0	0	0	0	0	0
Fun715	0	0	0	0	0	0	0	0	0	0	0	0	0	0	1	0	0	0	0	0	0	0	1	0	0	0	0	0	0	0	0	1	0	0	0	0	0	0	0	0	0	0	0	0	0	0	0	0	0
Fun729	0	0	0	0	0	0	0	0	0	0	0	0	0	0	0	0	0	0	0	0	0	0	0	0	0	0	27	0	0	3	32	0	0	0	0	0	0	0	0	0	0	0	0	0	0	0	0	0	0
Fun732	0	0	0	0	0	0	0	0	1	0	0	0	0	0	0	0	0	0	2	0	0	0	1	0	0	0	0	0	0	0	0	0	0	0	0	0	0	0	0	0	0	0	0	0	0	0	0	0	0
Fun81	0	0	280	1	0	0	0	0	0	0	0	0	0	0	0	0	0	0	0	0	0	0	0	0	0	0	0	0	0	0	0	1	0	1	0	0	0	0	0	0	0	1	0	0	0	6	1	0	1
Fun893	0	0	0	0	0	0	0	0	0	0	0	0	0	0	0	5	0	2	23	0	0	0	0	1	0	0	14	0	0	0	6	0	1	0	0	0	0	0	0	0	0	0	0	0	0	0	0	0	1
Fun900	0	0	0	0	0	0	0	0	1	0	0	0	0	0	0	3	0	0	1	0	0	0	0	0	0	0	0	0	0	0	0	0	0	0	0	0	0	0	0	0	0	0	0	0	0	0	0	0	0
Fun92	0	0	15	0	0	0	0	0	1	0	3	0	0	0	0	0	0	0	2	0	0	0	1	0	8	1	1	0	0	2	46	2	5	0	0	0	0	3	0	0	1	2	0	0	0	0	0	0	3
Fun976	0	0	0	0	0	0	0	0	0	0	0	1	0	0	0	1	0	0	7	0	0	0	0	0	0	0	0	0	0	0	6	0	1	0	0	0	0	0	0	0	0	0	0	0	0	0	0	0	0
Fun190	0	0	0	0	0	0	0	0	0	0	0	0	0	0	0	4	0	0	0	0	0	0	0	0	0	0	0	0	0	0	0	0	0	0	0	0	0	0	0	0	0	0	0	0	0	0	0	0	0
Fun233	0	0	0	0	0	0	0	0	0	0	0	6	0	0	2	0	0	1	0	0	0	0	4	0	0	0	0	0	0	0	0	0	0	0	0	0	0	2	0	0	2	0	0	0	0	0	0	0	0
Fun411	0	0	1	0	0	0	0	0	0	0	0	0	0	0	0	0	0	0	0	0	0	0	2	0	0	0	0	0	0	0	0	0	0	0	0	0	0	0	0	0	0	0	0	0	0	0	0	0	0
Fun1266	0	0	0	0	0	0	0	0	0	0	0	0	0	0	0	0	0	0	0	0	0	0	0	0	0	0	0	0	0	0	3	0	0	0	0	0	0	0	0	0	0	0	0	0	0	0	0	0	0
Fun153	0	0	0	0	0	4	0	0	0	0	0	0	0	0	1	0	0	0	0	0	0	0	3	0	0	0	0	0	0	0	0	0	0	0	0	0	0	0	0	0	0	0	0	0	0	0	0	0	0
Fun378	0	0	0	0	0	0	0	0	0	0	0	0	0	0	0	0	0	0	0	0	0	0	1	0	0	0	0	0	0	0	0	0	0	0	0	0	0	0	0	0	0	0	0	0	0	0	0	0	0
Fun1312	0	0	0	0	0	0	0	0	0	0	0	0	0	0	0	0	0	0	0	0	0	0	0	0	0	0	0	0	0	0	0	0	0	0	0	0	0	0	0	0	0	1	0	0	0	0	0	0	0
Fun360	0	0	0	0	0	0	0	0	0	0	0	0	0	0	0	0	0	0	0	0	0	0	0	0	0	0	0	0	0	0	0	0	1	0	0	0	0	0	0	0	0	0	0	0	0	0	0	0	0
Fun796	0	0	0	0	0	0	0	0	0	0	0	0	0	0	0	0	0	0	0	0	0	0	0	0	0	0	0	0	0	0	0	0	0	0	0	0	0	0	0	0	0	0	0	0	0	0	0	0	0
Fun568	0	0	0	0	0	0	0	0	1	0	0	0	0	0	1	0	0	0	0	0	0	0	1	0	0	0	0	0	0	0	0	0	0	0	0	0	0	0	0	0	0	0	0	0	0	0	0	0	0
Fun4	0	0	0	0	0	0	0	0	0	0	2	0	1	0	0	0	3	0	0	0	0	2	0	0	3286	0	0	0	0	0	0	0	23	0	0	0	0	3	1	38	1	2	0	0	0	2	0	0	0
Fun461	0	0	0	0	0	0	0	0	0	0	0	0	0	0	0	0	1	0	0	0	1	0	0	0	3	0	0	0	0	0	0	0	1	0	0	0	0	0	0	0	0	0	0	0	0	0	0	0	0
Fun75	0	0	0	0	0	0	0	0	0	0	0	0	0	0	0	0	0	0	0	0	0	0	0	0	0	0	0	0	0	0	0	0	0	0	0	0	0	0	0	5	0	0	0	0	0	0	0	0	0
Fun376	0	0	0	0	0	1	0	0	0	0	0	0	0	0	0	3	0	0	0	0	0	0	0	0	0	0	0	0	0	0	1	0	0	0	0	0	0	0	0	0	0	0	0	0	0	0	0	0	0
Fun527	0	0	0	0	0	0	0	0	0	0	0	0	0	0	0	2	0	0	0	0	0	0	0	0	0	0	0	0	0	0	0	0	2	0	0	0	0	0	0	0	0	0	0	0	0	0	0	0	0
	8	71	2003	24	54	547	20	20	1210	12	751	437	124	52	392	1269	23	736	3419	2	794	596	1555	4	42049	148	1491	3	82	496	1742	204	1719	90	28	19	181	336	11	388	134	534	64	122	21	193	121	30	325
[truncated: 59 more columns]
