# Supplementary material for: The Effects of Cropping Regimes on Fungal and Bacterial Communities of Wheat and Faba Bean in a Greenhouse Pot Experiment Differ between Plant Species and Compartment
Source: Front Microbiol. 2017 May 29;8:902. doi: 10.3389/fmicb.2017.00902 (PMC5447230; doi:10.3389/fmicb.2017.00902)
Supplement: Supplementary file 5 [file Table5.XLS]

## Sheet: Bacteria_alphadiv
Table S5. Richness and diversity of the bacterial community calculated with the same surveying effort (n = 276). Richness and diversity are expressed as the number of OTUs and the Shannon index, respectively. FBM/WM = faba bean/wheat monoculture, FB_RI/W_RI = faba bean/wheat row intercropping, FB_MI/W_MI = faba bean/wheat mixed intercropping; 1-5 = replicate 1-5; Bs = bulk soil, Rz = rhizosphere …
Sample	Richness	Shannon	EffNumberOfSpecies	MichaelisMentenFit	Coverage
FB_MI_1_Rt	18.6	1.75191	5.76559	23.4307	0.79383
FB_MI_1_Rz	51.5	1.95658	7.0751	122.299	0.4211
FB_MI_2_Rt	33.4	1.81028	6.11216	68.7078	0.486117
FB_MI_2_Rz	45.9	1.98545	7.2823	87.9586	0.521836
FB_MI_3_Lv	18.4	2.2447	9.43763	19.7882	0.929849
FB_MI_3_Rt	6.9	0.313975	1.36886	9.20525	0.749572
FB_MI_3_Rz	41.5	2.00747	7.44443	70.2897	0.590413
FB_MI_4_Rt	45.2	2.82733	16.9002	67.5407	0.669227
FB_MI_4_Rz	57	2.58599	13.2764	109.153	0.522205
FB_MI_5_Lv	13.8	1.28661	3.62049	19.5296	0.706618
FB_MI_5_Rt	18.5	0.886866	2.42751	32.7079	0.565612
FB_MI_5_Rz	65.6	2.80052	16.4532	122.665	0.534789
FB_MO_1_Bs	39.4	1.84731	6.34273	67.6327	0.582559
FB_MO_1_Lv	12.8	0.766515	2.15225	17.4532	0.733391
FB_MO_1_Rz	99.6	3.87341	48.106	201.665	0.493888
FB_MO_2_Bs	16.3	0.750794	2.11868	26.4573	0.616088
FB_MO_2_Lv	18.2	1.27594	3.58205	25.2118	0.721884
FB_MO_2_Rt	53	2.71605	15.1205	93.139	0.569042
FB_MO_2_Rz	35.1	1.50136	4.4878	66.0679	0.531271
FB_MO_3_Bs	46.6	2.19458	8.97621	86.666	0.537697
FB_MO_3_Rt	57.8	2.93523	18.8259	103.159	0.560299
FB_MO_3_Rz	59.2	2.44309	11.5086	118.819	0.498238
FB_MO_4_Bs	31	1.46939	4.34659	56.4475	0.549183
FB_MO_4_Lv	20.8	1.98591	7.28568	23.9978	0.866746
FB_MO_4_Rt	58	3.00374	20.1608	97.9401	0.592199
FB_MO_4_Rz	62.7	2.65233	14.187	122.003	0.513923
FB_MO_5_Bs	27.6	1.23489	3.438	50.7677	0.543653
FB_MO_5_Rt	41.8	2.20383	9.05967	90.535	0.4617
FB_MO_5_Rz	67.7	2.57859	13.1785	146.088	0.463419
FB_RI_1_Lv	19.5	1.84201	6.30918	22.7741	0.856235
FB_RI_1_Rt	24.3	1.15141	3.16264	45.0407	0.539512
FB_RI_1_Rz	44.5	2.24969	9.48476	69.0338	0.644611
FB_RI_2_Lv	16.8	1.28801	3.62555	21.6954	0.774358
FB_RI_2_Rt	42.8	2.64794	14.1249	65.5948	0.652491
FB_RI_2_Rz	81.3	2.91754	18.4957	190.228	0.427382
FB_RI_3_Lv	12	0.843766	2.32511	16.3333	0.734694
FB_RI_3_Rt	49.3	2.39504	10.9686	101.819	0.484192
FB_RI_3_Rz	13	0.648439	1.91255	18.9751	0.685109
FB_RI_4_Lv	16	1.22105	3.39076	24.2972	0.658513
FB_RI_4_Rt	23.2	1.76907	5.86541	35.5306	0.652958
FB_RI_4_Rz	53.6	2.34736	10.4579	101.617	0.527469
FB_RI_5_Lv	12	1.10825	3.02905	13.9201	0.862065
FB_RI_5_Rt	51.3	2.55807	12.9109	100	0.512998
FB_RI_5_Rz	63.1	2.45075	11.597	131.622	0.479403
W_MI_1_Lv	17	2.02432	7.57094	19.0117	0.894188
W_MI_1_Rt	34.5	1.3198	3.74269	83.1336	0.414994
W_MI_1_Rz	76.4	3.21687	24.9498	149.311	0.511682
W_MI_2_Lv	11.3	1.72571	5.61649	11.931	0.94711
W_MI_2_Rt	28.2	1.70643	5.50925	53.1428	0.530646
W_MI_2_Rz	54.7	2.01864	7.5281	127.265	0.429812
W_MI_3_Lv	7.2	1.71236	5.54204	7.37466	0.976316
W_MI_3_Rt	73	3.03533	20.8078	162.554	0.449082
W_MI_3_Rz	90.2	3.47239	32.2138	188.049	0.479663
W_MI_4_Lv	10.6	1.75541	5.7858	11.1051	0.954517
W_MI_4_Rt	51.6	2.99842	20.0537	78.8841	0.654124
W_MI_5_Lv	5.9	1.29661	3.65689	5.96406	0.989259
W_MI_5_Rt	55.3	2.90239	18.2176	100.672	0.549307
W_MI_5_Rz	61.5	2.78649	16.224	116.778	0.526639
W_MO_1_Bs	27.9	1.47085	4.35293	45.0685	0.619058
W_MO_1_Lv	4.7	1.08588	2.96205	4.67358	1
W_MO_1_Rt	35.3	1.96316	7.12182	66.9489	0.527268
W_MO_1_Rz	32.1	1.47312	4.36283	56.9493	0.563659
W_MO_2_Bs	82.8	3.14045	23.1142	174.876	0.473479
W_MO_2_Lv	12.2	1.3155	3.72661	13.9005	0.877668
W_MO_2_Rt	42.4	2.25045	9.49205	84.2904	0.503023
W_MO_2_Rz	32.2	1.37151	3.94132	61.8634	0.520501
W_MO_3_Bs	44.3	2.05104	7.776	80.2674	0.551905
W_MO_3_Lv	3.5	0.316169	1.37186	3.61992	0.966873
W_MO_3_Rt	56.2	2.58374	13.2466	120.629	0.465891
W_MO_3_Rz	48.7	2.30497	10.0238	85.641	0.568653
W_MO_4_Bs	89.3	3.33258	28.0105	193.487	0.46153
W_MO_4_Lv	12.4	1.97494	7.20618	12.9608	0.956733
W_MO_4_Rt	45.5	2.58286	13.2349	75.0464	0.606292
W_MO_4_Rz	53.4	2.37504	10.7514	99.2246	0.538173
W_MO_5_Bs	35.8	1.66989	5.31159	64.0637	0.558818
W_MO_5_Lv	14.7	1.85903	6.41748	16.2188	0.906357
W_MO_5_Rt	58.2	2.8786	17.7894	104.083	0.55917
W_MO_5_Rz	59.8	2.74902	15.6274	108.954	0.548857
W_RI_1_Lv	8.7	1.58452	4.87694	8.91076	0.976348
W_RI_1_Rt	56.7	2.69373	14.7867	114.003	0.497353
W_RI_1_Rz	42.3	1.8268	6.21397	79.0672	0.534988
W_RI_2_Lv	4.4	0.691089	1.99589	4.47161	0.983986
W_RI_2_Rt	49	2.5828	13.2342	92.0255	0.532461
W_RI_2_Rz	24.4	1.04474	2.84265	43.9627	0.555017
W_RI_3_Lv	11.3	1.35735	3.88587	12.1373	0.931013
W_RI_3_Rt	21.1	1.46176	4.31353	37.431	0.563703
W_RI_3_Rz	54.5	2.07739	7.98359	116	0.469827
W_RI_4_Lv	10.2	1.48777	4.42721	10.6209	0.960372
W_RI_4_Rt	45.1	2.50701	12.2682	77.7952	0.579727
W_RI_4_Rz	61.3	2.52639	12.5083	124.302	0.493154
W_RI_5_Lv	5.8	1.36947	3.93328	5.924	0.979068
W_RI_5_Rt	39.5	2.1632	8.6989	72.9403	0.541539
W_RI_5_Rz	55.8	2.15482	8.62631	123.479	0.4519
X_MI_1_Bs	46.3	1.92328	6.84338	90.135	0.513674
X_MI_2_Bs	102.8	3.89738	49.2732	222.09	0.462876
X_MI_3_Bs	46.1	2.17187	8.77472	81.818	0.563446
X_MI_4_Bs	43.4	2.19206	8.95365	70.2655	0.617657
X_MI_5_Bs	106.7	3.95342	52.1134	231.922	0.460069
X_RI_1_Bs	41.7	1.83598	6.2713	75.1723	0.554725
X_RI_2_Bs	31.1	1.35152	3.8633	56.4967	0.550475
X_RI_3_Bs	16	0.765393	2.14984	24.8563	0.6437
X_RI_4_Bs	32.4	1.47039	4.35094	56.4976	0.573476
X_RI_5_Bs	46.8	1.91621	6.79515	93.2729	0.501753
