# Supplementary material for: The Effects of Cropping Regimes on Fungal and Bacterial Communities of Wheat and Faba Bean in a Greenhouse Pot Experiment Differ between Plant Species and Compartment
Source: Front Microbiol. 2017 May 29;8:902. doi: 10.3389/fmicb.2017.00902 (PMC5447230; doi:10.3389/fmicb.2017.00902)
Supplement: Supplementary file 6 [file Table6.XLS]

## Sheet: Bacteria_alphadiv
Table S6. Richness and diversity of the fungal community calculated with the same surveying effort (n = 20). Richness and diversity are expressed as the number of OTUs and the Shannon index, respectively. FBM/WM = faba bean/wheat monoculture, FB_RI/W_RI = faba bean/wheat row intercropping, FB_MI/W_MI = faba bean/wheat mixed intercropping; 1-5 = replicate 1-5; Bs = bulk soil, Rz = rhizosphere soil…
Sample	Richness	Shannon	EffNumberOfSpecies	MichaelisMentenFit	Coverage
FB_MI_1_Rt	13.1	2.36221	10.6144	44.7566	0.292695
FB_MI_1_Rz	12.2	2.34639	10.4478	32.3083	0.377612
FB_MI_2_Lv	14.3	2.58564	13.2718	47.8944	0.298573
FB_MI_2_Rt	13.1	2.44874	11.5738	38.0847	0.34397
FB_MI_2_Rz	11	2.22033	9.21037	26.002	0.423045
FB_MI_3_Lv	13	2.4582	11.6838	34.0748	0.381513
FB_MI_3_Rt	11	2.02533	7.57858	29.764	0.369574
FB_MI_3_Rz	9.3	1.99964	7.38637	17.498	0.531488
FB_MI_4_Rt	11.6	2.27632	9.74077	29.8972	0.387996
FB_MI_4_Rz	9.5	1.9942	7.34631	19.5807	0.485172
FB_MI_5_Lv	10.8	2.13352	8.44457	24.923	0.433334
FB_MI_5_Rt	12	2.30764	10.0507	32.1873	0.372817
FB_MI_5_Rz	11.6	2.27451	9.72317	27.7934	0.417365
FB_MO_1_Bs	9.2	2.01269	7.48339	16.7892	0.54797
FB_MO_1_Lv	11.5	2.24575	9.4475	26.9155	0.427262
FB_MO_1_Rz	11.4	2.22592	9.26201	28.4172	0.401165
FB_MO_2_Bs	8.1	1.81757	6.15687	14.5547	0.556521
FB_MO_2_Rt	5.9	1.3827	3.98565	8.8993	0.662974
FB_MO_2_Rz	12.4	2.35605	10.5492	33.8368	0.366465
FB_MO_3_Bs	11.4	2.23882	9.38227	28.1946	0.404332
FB_MO_3_Rt	5.9	1.17596	3.24127	10.4509	0.564544
FB_MO_3_Rz	9.8	1.84958	6.35714	26.0202	0.37663
FB_MO_4_Bs	8.6	1.87495	6.52049	15.5408	0.553383
FB_MO_4_Rt	6.1	1.21	3.35347	11.7309	0.519993
FB_MO_4_Rz	12.3	2.32891	10.2668	33.4854	0.367324
FB_MO_5_Bs	11.5	2.2287	9.28781	31.2096	0.368476
FB_MO_5_Lv	12.2	2.35142	10.5005	32.2768	0.37798
FB_MO_5_Rt	12.8	2.43525	11.4187	35.4703	0.360865
FB_MO_5_Rz	10.9	2.20393	9.06052	24.4031	0.446664
FB_RI_1_Lv	10.1	1.90893	6.74586	24.5964	0.41063
FB_RI_1_Rz	8.3	1.90458	6.71656	14.7781	0.561642
FB_RI_2_Lv	10.8	2.05346	7.79481	27.4408	0.393574
FB_RI_2_Rz	11.7	2.3248	10.2247	27.9844	0.41809
FB_RI_3_Lv	9.4	1.8034	6.07023	22.3791	0.420036
FB_RI_3_Rt	11.2	2.16594	8.72282	34.3835	0.325738
FB_RI_3_Rz	9.4	1.95409	7.05753	18.6869	0.503026
FB_RI_4_Lv	10.7	2.12239	8.35107	24.3569	0.4393
FB_RI_4_Rt	12.5	2.21917	9.19973	41.2013	0.303388
FB_RI_4_Rz	11.1	2.24151	9.40755	24.2035	0.458611
FB_RI_5_Lv	9.7	1.96596	7.14175	21.4631	0.451938
FB_RI_5_Rt	11.9	2.16757	8.73706	36.8365	0.323049
FB_RI_5_Rz	12.4	2.37749	10.7778	33.0801	0.374848
W_MI_1_Lv	4.5	1.09523	2.98987	5.69817	0.789727
W_MI_1_Rt	8.8	1.72775	5.62796	20.1289	0.437182
W_MI_1_Rz	11.6	2.25807	9.56456	28.6666	0.404652
W_MI_2_Lv	10.1	2.03038	7.617	22.5406	0.448081
W_MI_2_Rt	11.3	2.16625	8.7255	29.9708	0.377034
W_MI_2_Rz	11.2	2.24815	9.47023	29.9902	0.373455
W_MI_3_Lv	12.1	2.36318	10.6247	35.0095	0.34562
W_MI_3_Rt	12.4	2.30442	10.0183	39.1454	0.316767
W_MI_3_Rz	12.9	2.40613	11.091	37.9687	0.339754
W_MI_4_Lv	11.4	2.24233	9.41527	27.0099	0.422067
W_MI_4_Rt	11.5	2.18579	8.89772	31.5935	0.363999
W_MI_5_Lv	8	1.7497	5.7529	14.0656	0.568764
W_MI_5_Rt	11.1	2.15173	8.59976	28.0888	0.395175
W_MI_5_Rz	9.8	2.00909	7.45656	20.6241	0.475172
W_MO_1_Bs	7.3	1.41147	4.10198	15.3303	0.476181
W_MO_1_Lv	6.7	1.48156	4.39979	11.2079	0.59779
W_MO_1_Rz	9.6	1.99494	7.35178	20.1039	0.47752
W_MO_2_Bs	11	2.18538	8.89406	25.0323	0.439433
W_MO_2_Lv	7	1.34173	3.82567	14.8497	0.471391
W_MO_2_Rt	13.8	2.51631	12.3829	46.779	0.295004
W_MO_2_Rz	11.2	2.27466	9.72464	24.8256	0.451147
W_MO_3_Bs	12.8	2.4198	11.2437	36.7972	0.347852
W_MO_3_Lv	10.2	2.12103	8.33974	21.2913	0.479068
W_MO_3_Rt	11.3	2.07668	7.97798	33.2424	0.339927
W_MO_3_Rz	10.3	2.18272	8.8704	21.4603	0.479955
W_MO_4_Bs	11.8	2.29339	9.90843	28.8688	0.408745
W_MO_4_Lv	9.7	2.0914	8.09626	18.7061	0.518548
W_MO_4_Rt	2.6	0.467203	1.59553	3.01801	0.861496
W_MO_4_Rz	13.8	2.4851	12.0023	46.1694	0.298899
W_MO_5_Bs	10.3	2.08794	8.06826	22.6442	0.454862
W_MO_5_Lv	9.8	2.0854	8.04782	19.097	0.513169
W_MO_5_Rt	9.2	2.05431	7.80146	16.3139	0.563938
W_MO_5_Rz	9.1	1.98092	7.2494	17.9931	0.505749
W_RI_1_Lv	8.9	1.79985	6.04872	19.6416	0.453121
W_RI_1_Rt	9.8	1.99815	7.3754	21.7103	0.451399
W_RI_1_Rz	10.6	2.08965	8.08205	26.2263	0.404175
W_RI_2_Lv	5.4	0.959204	2.60962	11.9661	0.451276
W_RI_2_Rt	9.5	2.02389	7.56774	17.9777	0.528433
W_RI_2_Rz	9.6	1.93374	6.91536	20.6706	0.464428
W_RI_3_Lv	11.2	2.24368	9.42799	25.86	0.433101
W_RI_3_Rt	9.4	2.01195	7.47788	17.5337	0.536112
W_RI_3_Rz	9.2	1.93909	6.95243	19.3708	0.474942
W_RI_4_Lv	7.5	1.70247	5.4875	12.4618	0.601838
W_RI_4_Rt	11.1	2.16793	8.74019	27.7749	0.399641
W_RI_4_Rz	10.4	2.12373	8.36226	22.8132	0.455876
W_RI_5_Lv	2.1	0.238161	1.26891	2.93176	0.716294
W_RI_5_Rt	10.1	2.02863	7.60365	22.6329	0.446254
W_RI_5_Rz	9.5	2.08386	8.03541	17.5994	0.539791
X_MI_1_Bs	10.5	2.15134	8.59636	23.5079	0.446658
X_MI_2_Bs	11.2	2.25461	9.53154	26.6778	0.419825
X_MI_3_Bs	10.6	2.14032	8.50217	23.2601	0.455715
X_MI_4_Bs	11.7	2.29194	9.89412	30.8595	0.379138
X_MI_5_Bs	12.2	2.34586	10.4422	35.8693	0.340124
X_RI_1_Bs	11.2	2.22649	9.26724	25.5415	0.438503
X_RI_2_Bs	9.3	2.01282	7.48436	16.825	0.55275
X_RI_3_Bs	8.1	1.75117	5.76135	14.9647	0.541272
X_RI_4_Bs	9.9	2.07058	7.92939	19.6942	0.502685
X_RI_5_Bs	7.5	1.73603	5.67475	11.8557	0.632609
