# Supplementary material for: The Effects of Cropping Regimes on Fungal and Bacterial Communities of Wheat and Faba Bean in a Greenhouse Pot Experiment Differ between Plant Species and Compartment
Source: Front Microbiol. 2017 May 29;8:902. doi: 10.3389/fmicb.2017.00902 (PMC5447230; doi:10.3389/fmicb.2017.00902)
Supplement: Supplementary file 7 [file Table7.XLS]

## Sheet: SeqStats
Table S7. Sequence statistics. FBM/WM = faba bean/wheat monoculture, FB_RI/W_RI = faba bean/wheat row intercropping, FB_MI/W_MI = faba bean/wheat mixed intercropping; 1-5 = replicate 1-5; Bs = bulk soil, Rz = rhizosphere soil, Rt = root endosphere, Lv = leaf endosphere.
Sample	Bacteria				Fungi
	Raw(x2)	Processed	Chimera	Plant	Raw(x2)	Processed	Chimera	Plant
	N	N	N	N	N	N	N	N
FB_MI_1_Lv	92195	29614	29246	220	745	26	25	8
FB_MI_1_Rt	34253	9484	9355	587	32025	1423	1395	71
FB_MI_1_Rz	55128	14767	9814	9479	49931	3936	3581	2003
FB_MI_2_Lv	43157	12589	12546	82	5627	186	179	24
FB_MI_2_Rt	41600	10936	10748	939	23033	490	482	54
FB_MI_2_Rz	62505	15940	8080	7748	14306	708	645	547
FB_MI_3_Lv	48429	15864	13719	597	4216	87	86	20
FB_MI_3_Rt	74096	13661	12689	3843	17466	687	680	20
FB_MI_3_Rz	49262	10684	5989	5739	20322	1473	1330	1210
FB_MI_4_Lv	14722	5142	5134	4	1071	45	45	12
FB_MI_4_Rt	55562	14237	13608	1598	163166	5911	5784	751
FB_MI_4_Rz	58411	15495	7505	7175	11869	583	504	437
FB_MI_5_Lv	30723	6866	6611	6546	3816	256	248	124
FB_MI_5_Rt	84066	17286	16381	3110	19290	742	705	52
FB_MI_5_Rz	120579	31813	15829	15156	7061	486	443	392
FBM_1_Bs	208952	55303	32308	30936	25028	1497	1376	1269
FBM_1_Lv	61058	20291	17495	13052	204852	9016	8883	23
FBM_1_Rz	116927	21953	17499	16712	23930	1085	965	736
FBM_2_Bs	39244	12313	10246	10015	72164	4048	3681	3419
FBM_2_Lv	604374	16379	10480	7256	6951	346	339	2
FBM_2_Rt	46838	13318	12903	1105	93460	3179	2801	794
FBM_2_Rz	41534	11426	7904	7665	19334	816	712	596
FBM_3_Bs	106733	31582	17573	16861	39592	2182	2009	1555
FBM_3_Lv	73090	12369	12333	127	1301	72	70	4
FBM_3_Rt	30216	8733	8344	852	512982	51604	48524	42049
FBM_3_Rz	37999	8727	4884	4722	3217	182	162	148
FBM_4_Bs	54035	14167	8987	8693	27243	2078	1942	1491
FBM_4_Lv	203913	64096	47225	26658	13519	618	607	3
FBM_4_Rt	127510	34332	22236	14298	42290	2600	2379	82
FBM_4_Rz	112005	26070	13761	12944	15507	842	739	496
FBM_5_Bs	32527	9951	7378	7139	60291	6427	5467	1742
FBM_5_Lv	29473	9019	8983	148	7373	407	330	204
FBM_5_Rt	28412	7148	7019	380	289829	33183	29626	1719
FBM_5_Rz	195833	47431	30810	29654	2747	165	143	90
FB_RI_1_Lv	155980	44384	31488	5819	10728	581	578	28
FB_RI_1_Rt	37296	7867	6838	2058	25265	882	872	19
FB_RI_1_Rz	33987	9881	5698	5545	9532	222	196	181
FB_RI_2_Lv	148076	43202	42810	1831	46134	2451	2411	336
FB_RI_2_Rt	729385	31460	26419	3232	11653	391	373	11
FB_RI_2_Rz	116372	34039	26536	25606	19273	561	479	388
FB_RI_3_Lv	61754	18825	18668	1572	13811	800	785	134
FB_RI_3_Rt	28189	6807	6601	3431	47690	1605	1487	534
FB_RI_3_Rz	41485	11844	10559	10405	2787	101	85	64
FB_RI_4_Lv	63217	20059	19945	276	8957	520	488	122
FB_RI_4_Rt	74761	21953	21506	1183	13714	684	677	21
FB_RI_4_Rz	5054	1426	1356	1337	6410	263	243	193
FB_RI_5_Lv	117349	36154	22024	21603	19527	555	549	121
FB_RI_5_Rt	74255	18300	17695	1347	20933	823	811	30
FB_RI_5_Rz	34126	8956	6025	5848	9980	630	531	325
W_MI_1_Lv	127456	31948	14363	10146	2087	85	83	68
W_MI_1_Rt	134583	37333	21312	21058	82259	1875	1773	1141
W_MI_1_Rz	29401	7252	5709	5014	21376	1096	951	882
W_MI_2_Lv	23446	5898	3607	3581	10225	678	639	582
W_MI_2_Rt	69820	18448	17772	7426	44250	1849	1665	799
W_MI_2_Rz	42330	9909	3518	3361	41710	2386	2172	2009
W_MI_3_Lv	42462	9560	7446	6422	19072	594	578	101
W_MI_3_Rt	52771	15760	14969	3989	31796	1358	1194	470
W_MI_3_Rz	88612	20498	14898	14385	178824	15851	14419	13372
W_MI_4_Lv	121964	29246	17182	13700	33400	1958	1884	346
W_MI_4_Rt	54396	16493	15528	3218	16369	365	307	101
W_MI_5_Lv	47996	11542	8036	7156	16497	408	384	143
W_MI_5_Rt	51004	14399	13926	3265	16839	846	772	418
W_MI_5_Rz	118080	27839	15266	14625	62135	4378	3847	2882
WM_1_Bs	29711	8218	5547	5351	40215	5863	5262	5120
WM_1_Lv	98246	12114	8382	7947	573104	35896	34345	27353
WM_1_Rt	124897	28138	26433	9994	36762	1981	1819	0
WM_1_Rz	153171	34795	24974	24139	124731	8881	8093	7211
WM_2_Bs	46740	12545	9274	8984	41817	3369	2972	2752
WM_2_Lv	257198	8154	4965	4840	31324	1937	1898	1642
WM_2_Rt	54574	12218	11137	4713	50453	1224	1164	157
WM_2_Rz	81839	21869	16143	15575	18639	524	455	382
WM_3_Bs	164911	48135	25658	24378	15031	360	310	294
WM_3_Lv	61043	14138	11908	10174	26722	2229	2101	1761
WM_3_Rt	55085	15162	14157	4991	47045	1121	1018	93
WM_3_Rz	88930	24810	14518	13872	29734	2369	2227	1908
WM_4_Bs	53478	13329	9949	9477	6690	524	451	412
WM_4_Lv	155359	33942	19844	9207	10663	615	562	477
WM_4_Rt	78885	21332	20625	1435	400018	5706	5408	2487
WM_4_Rz	25387	6988	4177	4007	10719	546	472	429
WM_5_Bs	54055	14160	8952	8491	3776	271	248	235
WM_5_Lv	53334	14868	8855	8040	29681	2569	2428	2113
WM_5_Rt	31169	8582	8180	1611	46766	1157	1041	472
WM_5_Rz	81980	20400	11306	10844	667681	46571	42697	39913
W_RI_1_Lv	32881	10609	7579	6116	19775	669	651	344
W_RI_1_Rt	121120	28222	26182	14232	93344	2209	1593	899
W_RI_1_Rz	169060	38604	24320	23327	4147	328	307	281
W_RI_2_Lv	115807	35133	25659	23794	5635	440	425	388
W_RI_2_Rt	288870	17526	14623	7898	25064	2616	2430	2124
W_RI_2_Rz	64846	16459	11879	11476	17799	1451	1331	1244
W_RI_3_Lv	108758	30898	20635	20183	22511	669	618	369
W_RI_3_Rt	35940	11827	11634	1283	26521	903	863	27
W_RI_3_Rz	36284	9786	6832	6671	37626	2708	2539	2331
W_RI_4_Lv	195613	52194	29354	26114	10382	637	624	534
W_RI_4_Rt	132081	37474	35510	6512	42434	1090	968	147
W_RI_4_Rz	66603	11210	8818	8560	15361	1127	1023	956
W_RI_5_Lv	88007	26543	17087	16050	10469	2982	2950	2879
W_RI_5_Rt	83544	26449	25229	3665	49040	1376	1250	408
W_RI_5_Rz	38373	9096	3532	3374	5922	68	48	26
X_MI_1_Bs	31373	4686	2804	2697	46628	4609	4247	1897
X_MI_2_Bs	16451	3631	2794	2641	56663	4854	4465	4166
X_MI_3_Bs	99489	18797	9983	9503	35955	3402	3187	2948
X_MI_4_Bs	7817	2017	1140	1109	40860	2263	2051	1782
X_MI_5_Bs	17839	4107	3205	3067	82130	6334	5506	5216
X_RI_1_Bs	12801	3610	2376	2282	168157	15262	13863	12961
X_RI_2_Bs	34541	9786	7177	6970	63857	3409	3134	2860
X_RI_3_Bs	11492	3128	2745	2416	540574	55780	49779	48421
X_RI_4_Bs	48351	13050	8447	8129	48831	1771	1590	1453
X_RI_5_Bs	79417	22415	11767	11206	56679	6605	5820	4369
Sum	9428318	2041422	1499617	897824	6416722	429457	394353	282209
