# Supplementary material for: The Effects of Cropping Regimes on Fungal and Bacterial Communities of Wheat and Faba Bean in a Greenhouse Pot Experiment Differ between Plant Species and Compartment
Source: Front Microbiol. 2017 May 29;8:902. doi: 10.3389/fmicb.2017.00902 (PMC5447230; doi:10.3389/fmicb.2017.00902)
Supplement: Supplementary file 8 [file Table8.XLS]

## Sheet: Acinetobacter
Table S8. Heatmap statistics. FBM/WM = faba bean/wheat monoculture, FB_RI/W_RI = faba bean/wheat row intercropping, FB_MI/W_MI = faba bean/wheat mixed intercropping; 1-5 = replicate 1-5; Bs = bulk soil, Rz = rhizosphere soil, Rt = root endosphere, Lv = leaf endosphere.
	FBM_Bs	WM_Bs	X_RI_Bs	X_MI_Bs	FBM_Lv	FB_RI_Lv	FB_MI_Lv	WM_Lv	W_RI_Lv	W_MI_Lv	FBM_Rt	FB_RI_Rt	FB_MI_Rt	WM_Rt	W_RI_Rt	W_MI_Rt	FBM_Rz	FB_RI_Rz	FB_MI_Rz	WM_Rz	W_RI_Rz
WM_Bs	0.753499	NA	NA	NA	NA	NA	NA	NA	NA	NA	NA	NA	NA	NA	NA	NA	NA	NA	NA	NA	NA
X_RI_Bs	0.741094	0.986923	NA	NA	NA	NA	NA	NA	NA	NA	NA	NA	NA	NA	NA	NA	NA	NA	NA	NA	NA
X_MI_Bs	0.74126	0.987098	0.999824	NA	NA	NA	NA	NA	NA	NA	NA	NA	NA	NA	NA	NA	NA	NA	NA	NA	NA
FBM_Lv	0.326935	0.196747	0.191204	0.191278	NA	NA	NA	NA	NA	NA	NA	NA	NA	NA	NA	NA	NA	NA	NA	NA	NA
FB_RI_Lv	0.0512491	0.0243482	0.0233741	0.0233869	0.324446	NA	NA	NA	NA	NA	NA	NA	NA	NA	NA	NA	NA	NA	NA	NA	NA
FB_MI_Lv	0.74192	0.987795	0.999127	0.999303	0.191571	0.023438	NA	NA	NA	NA	NA	NA	NA	NA	NA	NA	NA	NA	NA	NA	NA
WM_Lv	0.889169	0.861284	0.848427	0.848599	0.263426	0.0371714	0.849284	NA	NA	NA	NA	NA	NA	NA	NA	NA	NA	NA	NA	NA	NA
W_RI_Lv	0.740909	0.986727	0.999804	0.999628	0.191122	0.0233597	0.998931	0.848234	NA	NA	NA	NA	NA	NA	NA	NA	NA	NA	NA	NA	NA
W_MI_Lv	0.925718	0.825207	0.812474	0.812645	0.283413	0.0414069	0.813322	0.963208	0.812283	NA	NA	NA	NA	NA	NA	NA	NA	NA	NA	NA	NA
FBM_Rt	0.00174345	0.000672433	0.000638891	0.000639332	0.0237261	0.174855	0.000641079	0.00115005	0.000638401	0.00132142	NA	NA	NA	NA	NA	NA	NA	NA	NA	NA	NA
FB_RI_Rt	0.962031	0.789886	0.7773	0.777469	0.304189	0.0459993	0.778139	0.926892	0.777112	0.963606	0.0015143	NA	NA	NA	NA	NA	NA	NA	NA	NA	NA
FB_MI_Rt	0.740849	0.986664	0.999741	0.999565	0.191096	0.0233552	0.998869	0.848173	0.999937	0.812222	0.000638244	0.777052	NA	NA	NA	NA	NA	NA	NA	NA	NA
WM_Rt	0.955746	0.795963	0.78335	0.783519	0.300525	0.0451755	0.78419	0.933161	0.783161	0.969894	0.00147917	0.993706	0.783101	NA	NA	NA	NA	NA	NA	NA	NA
W_RI_Rt	0.740976	0.986798	0.999875	0.999699	0.191152	0.023365	0.999003	0.848304	0.999929	0.812353	0.000638579	0.777181	0.999866	0.78323	NA	NA	NA	NA	NA	NA	NA
W_MI_Rt	0.751914	0.998333	0.988589	0.988765	0.196034	0.0242221	0.989462	0.859643	0.988393	0.823582	0.000668068	0.788279	0.98833	0.794352	0.988464	NA	NA	NA	NA	NA	NA
FBM_Rz	1.85474e-08	4.60002e-09	4.27475e-09	4.27897e-09	1.22934e-06	5.85104e-05	4.29573e-09	1.00186e-08	4.27005e-09	1.22901e-08	0.0104395	1.50361e-08	4.26855e-09	1.45215e-08	4.27176e-09	4.55725e-09	NA	NA	NA	NA	NA
FB_RI_Rz	0.346321	0.210369	0.204542	0.20462	0.968995	0.305887	0.204927	0.2802	0.204456	0.301047	0.0216442	0.322679	0.204428	0.318867	0.204487	0.20962	1.04758e-06	NA	NA	NA	NA
FB_MI_Rz	0.740849	0.986664	0.999741	0.999565	0.191096	0.0233552	0.998869	0.848173	0.999937	0.812222	0.000638244	0.777052	1	0.783101	0.999866	0.98833	4.26855e-09	0.204428	NA	NA	NA
WM_Rz	0.763837	0.989153	0.976079	0.976254	0.201435	0.0251832	0.976951	0.871976	0.975883	0.835804	0.000701509	0.800367	0.97582	0.806465	0.975954	0.987487	4.8883e-09	0.215293	0.97582	NA	NA
W_RI_Rz	0.741124	0.986954	0.999968	0.999856	0.191218	0.0233764	0.999159	0.848458	0.999772	0.812505	0.000638971	0.777331	0.999709	0.783381	0.999844	0.988621	4.27551e-09	0.204556	0.999709	0.976111	NA
W_MI_Rz	0.704783	0.500127	0.490395	0.490526	0.584151	0.141526	0.491042	0.610026	0.49025	0.640759	0.00822259	0.671791	0.490204	0.666383	0.490303	0.498881	4.34935e-07	0.609509	0.490204	0.508278	0.490419

## Sheet: Aquabacterium
Table S8. Heatmap statistics. FBM/WM = faba bean/wheat monoculture, FB_RI/W_RI = faba bean/wheat row intercropping, FB_MI/W_MI = faba bean/wheat mixed intercropping; 1-5 = replicate 1-5; Bs = bulk soil, Rz = rhizosphere soil, Rt = root endosphere, Lv = leaf endosphere.
	FBM_Bs	WM_Bs	X_RI_Bs	X_MI_Bs	FBM_Lv	FB_RI_Lv	FB_MI_Lv	WM_Lv	W_RI_Lv	W_MI_Lv	FBM_Rt	FB_RI_Rt	FB_MI_Rt	WM_Rt	W_RI_Rt	W_MI_Rt	FBM_Rz	FB_RI_Rz	FB_MI_Rz	WM_Rz	W_RI_Rz
WM_Bs	0.0193262	NA	NA	NA	NA	NA	NA	NA	NA	NA	NA	NA	NA	NA	NA	NA	NA	NA	NA	NA	NA
X_RI_Bs	0.309278	0.00100164	NA	NA	NA	NA	NA	NA	NA	NA	NA	NA	NA	NA	NA	NA	NA	NA	NA	NA	NA
X_MI_Bs	0.294045	0.000900388	0.973788	NA	NA	NA	NA	NA	NA	NA	NA	NA	NA	NA	NA	NA	NA	NA	NA	NA	NA
FBM_Lv	0.300016	0.183354	0.0418889	0.0388009	NA	NA	NA	NA	NA	NA	NA	NA	NA	NA	NA	NA	NA	NA	NA	NA	NA
FB_RI_Lv	0.996797	0.0195251	0.307389	0.292219	0.301875	NA	NA	NA	NA	NA	NA	NA	NA	NA	NA	NA	NA	NA	NA	NA	NA
FB_MI_Lv	0.296115	0.000913758	0.977403	0.996383	0.0392148	0.294281	NA	NA	NA	NA	NA	NA	NA	NA	NA	NA	NA	NA	NA	NA	NA
WM_Lv	0.0239093	0.932734	0.0013131	0.00118236	0.212283	0.0241494	0.00119964	NA	NA	NA	NA	NA	NA	NA	NA	NA	NA	NA	NA	NA	NA
W_RI_Lv	0.264103	0.000720329	0.919545	0.945665	0.0330178	0.262409	0.942058	0.00094921	NA	NA	NA	NA	NA	NA	NA	NA	NA	NA	NA	NA	NA
W_MI_Lv	0.0886151	0.509922	0.00736497	0.00671392	0.498592	0.0893504	0.00680049	0.565404	0.00552823	NA	NA	NA	NA	NA	NA	NA	NA	NA	NA	NA	NA
FBM_Rt	0.541671	0.105722	0.118462	0.111481	0.712054	0.544173	0.112424	0.123594	0.0980537	0.314833	NA	NA	NA	NA	NA	NA	NA	NA	NA	NA	NA
FB_RI_Rt	0.252819	0.0006587	0.898079	0.924128	0.0309369	0.251176	0.920529	0.000869187	0.978392	0.00511291	0.0930964	NA	NA	NA	NA	NA	NA	NA	NA	NA	NA
FB_MI_Rt	0.241444	0.000599882	0.87582	0.901776	0.028894	0.239854	0.898189	0.000792694	0.955923	0.00471134	0.0881568	0.977514	NA	NA	NA	NA	NA	NA	NA	NA	NA
WM_Rt	0.0559178	0.656648	0.00396649	0.00359871	0.373176	0.0564188	0.00364749	0.718654	0.00293433	0.829795	0.227946	0.00270345	0.00248119	NA	NA	NA	NA	NA	NA	NA	NA
W_RI_Rt	0.282739	0.000829507	0.953748	0.97994	0.0365726	0.280962	0.976325	0.00109069	0.965695	0.00625173	0.106364	0.94412	0.921713	0.00333886	NA	NA	NA	NA	NA	NA	NA
W_MI_Rt	0.0186883	0.989525	0.00095996	0.000862695	0.179134	0.0188814	0.000875537	0.922302	0.000689805	0.50156	0.10314	0.000630654	0.000574215	0.647203	0.000794624	NA	NA	NA	NA	NA	NA
FBM_Rz	0.242052	0.000602946	0.877028	0.902989	0.0290019	0.240459	0.899401	0.000796682	0.957143	0.00473239	0.0884197	0.978736	0.998778	0.00249282	0.922929	0.000577156	NA	NA	NA	NA	NA
FB_RI_Rz	0.240032	0.000592812	0.873014	0.898956	0.0286443	0.238449	0.89537	0.000783491	0.953085	0.0046627	0.0875481	0.974673	0.997157	0.00245434	0.918885	0.000567432	0.995935	NA	NA	NA	NA
FB_MI_Rz	0.300653	0.000943491	0.985268	0.988517	0.0401285	0.2988	0.992133	0.00123804	0.934215	0.00699233	0.114497	0.912706	0.890392	0.00375574	0.968462	0.000904096	0.891603	0.887577	NA	NA	NA
WM_Rz	0.220886	0.252982	0.0266129	0.0245376	0.849406	0.222384	0.0248152	0.289317	0.0206829	0.625989	0.583828	0.0193066	0.0179615	0.482866	0.0230473	0.247634	0.0180324	0.0177976	0.0254284	NA	NA
W_RI_Rz	0.300914	0.00094522	0.985718	0.988067	0.0401813	0.29906	0.991683	0.00124028	0.933766	0.00700346	0.114616	0.912258	0.889946	0.00376203	0.968012	0.000905757	0.891157	0.887132	0.99955	0.0254639	NA
W_MI_Rz	0.0769309	0.648549	0.00717165	0.0065712	0.421772	0.0775478	0.0066512	0.70668	0.00546983	0.868162	0.267061	0.00508129	0.00470404	0.970731	0.00614317	0.639689	0.00472387	0.00465824	0.00682832	0.531894	0.00683858

## Sheet: Burkholderia-Parab.
Table S8. Heatmap statistics. FBM/WM = faba bean/wheat monoculture, FB_RI/W_RI = faba bean/wheat row intercropping, FB_MI/W_MI = faba bean/wheat mixed intercropping; 1-5 = replicate 1-5; Bs = bulk soil, Rz = rhizosphere soil, Rt = root endosphere, Lv = leaf endosphere.
	FBM_Bs	WM_Bs	X_RI_Bs	X_MI_Bs	FBM_Lv	FB_RI_Lv	FB_MI_Lv	WM_Lv	W_RI_Lv	W_MI_Lv	FBM_Rt	FB_RI_Rt	FB_MI_Rt	WM_Rt	W_RI_Rt	W_MI_Rt	FBM_Rz	FB_RI_Rz	FB_MI_Rz	WM_Rz	W_RI_Rz
WM_Bs	0.201077	NA	NA	NA	NA	NA	NA	NA	NA	NA	NA	NA	NA	NA	NA	NA	NA	NA	NA	NA	NA
X_RI_Bs	0.812384	0.296534	NA	NA	NA	NA	NA	NA	NA	NA	NA	NA	NA	NA	NA	NA	NA	NA	NA	NA	NA
X_MI_Bs	0.471638	0.573307	0.628963	NA	NA	NA	NA	NA	NA	NA	NA	NA	NA	NA	NA	NA	NA	NA	NA	NA	NA
FBM_Lv	0.986097	0.195091	0.798902	0.461024	NA	NA	NA	NA	NA	NA	NA	NA	NA	NA	NA	NA	NA	NA	NA	NA	NA
FB_RI_Lv	0.712733	0.101009	0.545127	0.277702	0.725751	NA	NA	NA	NA	NA	NA	NA	NA	NA	NA	NA	NA	NA	NA	NA	NA
FB_MI_Lv	0.80586	0.300412	0.99328	0.634943	0.792407	0.539563	NA	NA	NA	NA	NA	NA	NA	NA	NA	NA	NA	NA	NA	NA	NA
WM_Lv	0.855941	0.271696	0.955477	0.589963	0.842291	0.582724	0.948769	NA	NA	NA	NA	NA	NA	NA	NA	NA	NA	NA	NA	NA	NA
W_RI_Lv	0.426847	0.625401	0.57673	0.940089	0.416834	0.246118	0.582479	0.539328	NA	NA	NA	NA	NA	NA	NA	NA	NA	NA	NA	NA	NA
W_MI_Lv	0.511653	0.530787	0.674861	0.949118	0.50055	0.30664	0.681017	0.634632	0.889476	NA	NA	NA	NA	NA	NA	NA	NA	NA	NA	NA	NA
FBM_Rt	0.724002	0.120333	0.564279	0.303139	0.736341	0.995233	0.558941	0.600278	0.271382	0.332005	NA	NA	NA	NA	NA	NA	NA	NA	NA	NA	NA
FB_RI_Rt	0.137592	0.833834	0.210827	0.44001	0.133121	0.0651411	0.213873	0.19144	0.48557	0.403362	0.0807191	NA	NA	NA	NA	NA	NA	NA	NA	NA	NA
FB_MI_Rt	0.846437	0.276964	0.965141	0.598338	0.83282	0.574453	0.958429	0.990324	0.547346	0.643283	0.592369	0.195533	NA	NA	NA	NA	NA	NA	NA	NA	NA
WM_Rt	0.596692	0.450989	0.770185	0.848298	0.584691	0.370345	0.776628	0.727905	0.78992	0.898553	0.394908	0.335936	0.737023	NA	NA	NA	NA	NA	NA	NA	NA
W_RI_Rt	0.0133214	0.218719	0.0245136	0.0746782	0.012718	0.00478067	0.025031	0.021316	0.0874035	0.065119	0.00753096	0.306567	0.0219773	0.0490746	NA	NA	NA	NA	NA	NA	NA
W_MI_Rt	0.283717	0.834468	0.402867	0.722905	0.276041	0.15121	0.407591	0.372404	0.779872	0.67572	0.173841	0.675508	0.378895	0.585379	0.151085	NA	NA	NA	NA	NA	NA
FBM_Rz	0.790084	0.123526	0.614771	0.324933	0.803527	0.918697	0.608876	0.654474	0.28967	0.357018	0.918588	0.0809763	0.64576	0.42697	0.00641043	0.181911	NA	NA	NA	NA	NA
FB_RI_Rz	0.708986	0.0999903	0.541798	0.275502	0.721981	0.995982	0.536251	0.579283	0.244098	0.304285	0.999021	0.0644324	0.571036	0.36768	0.00471114	0.149806	0.914702	NA	NA	NA	NA
FB_MI_Rz	0.736083	0.344664	0.920533	0.701285	0.723	0.481141	0.927222	0.87636	0.646501	0.749089	0.502706	0.248999	0.885927	0.847413	0.0312905	0.460947	0.54666	0.478026	NA	NA	NA
WM_Rz	0.596608	0.451061	0.770092	0.848393	0.584608	0.37028	0.776535	0.727814	0.790013	0.898649	0.394845	0.335997	0.736931	0.999903	0.0490881	0.585462	0.4269	0.367616	0.847318	NA	NA
W_RI_Rz	0.592323	0.454777	0.765358	0.853254	0.580364	0.367	0.771789	0.723166	0.794791	0.90356	0.391624	0.339096	0.732263	0.994954	0.0497824	0.589723	0.423319	0.364351	0.842465	0.995051	NA
W_MI_Rz	0.00082083	0.0267714	0.00168077	0.00655469	0.000777829	0.000254516	0.00172308	0.00142401	0.00799859	0.00552041	0.000486552	0.042903	0.00147644	0.00388865	0.280795	0.0162657	0.000354533	0.000250356	0.00225046	0.00388996	0.00395772

## Sheet: Chitinophaga
Table S8. Heatmap statistics. FBM/WM = faba bean/wheat monoculture, FB_RI/W_RI = faba bean/wheat row intercropping, FB_MI/W_MI = faba bean/wheat mixed intercropping; 1-5 = replicate 1-5; Bs = bulk soil, Rz = rhizosphere soil, Rt = root endosphere, Lv = leaf endosphere.
	FBM_Bs	WM_Bs	X_RI_Bs	X_MI_Bs	FBM_Lv	FB_RI_Lv	FB_MI_Lv	WM_Lv	W_RI_Lv	W_MI_Lv	FBM_Rt	FB_RI_Rt	FB_MI_Rt	WM_Rt	W_RI_Rt	W_MI_Rt	FBM_Rz	FB_RI_Rz	FB_MI_Rz	WM_Rz	W_RI_Rz
WM_Bs	0.625653	NA	NA	NA	NA	NA	NA	NA	NA	NA	NA	NA	NA	NA	NA	NA	NA	NA	NA	NA	NA
X_RI_Bs	0.204522	0.0805926	NA	NA	NA	NA	NA	NA	NA	NA	NA	NA	NA	NA	NA	NA	NA	NA	NA	NA	NA
X_MI_Bs	0.120129	0.0424768	0.771488	NA	NA	NA	NA	NA	NA	NA	NA	NA	NA	NA	NA	NA	NA	NA	NA	NA	NA
FBM_Lv	0.404136	0.728111	0.0371603	0.0181673	NA	NA	NA	NA	NA	NA	NA	NA	NA	NA	NA	NA	NA	NA	NA	NA	NA
FB_RI_Lv	0.194567	0.415749	0.011397	0.00505891	0.64026	NA	NA	NA	NA	NA	NA	NA	NA	NA	NA	NA	NA	NA	NA	NA	NA
FB_MI_Lv	0.766386	0.43306	0.329626	0.206882	0.258931	0.112065	NA	NA	NA	NA	NA	NA	NA	NA	NA	NA	NA	NA	NA	NA	NA
WM_Lv	0.753338	0.861985	0.114668	0.0627979	0.60222	0.323913	0.541301	NA	NA	NA	NA	NA	NA	NA	NA	NA	NA	NA	NA	NA	NA
W_RI_Lv	0.789144	0.450599	0.315226	0.196542	0.271533	0.11878	0.976304	0.561082	NA	NA	NA	NA	NA	NA	NA	NA	NA	NA	NA	NA	NA
W_MI_Lv	0.234116	0.480475	0.0152179	0.00690476	0.719843	0.913341	0.138241	0.379702	0.146161	NA	NA	NA	NA	NA	NA	NA	NA	NA	NA	NA	NA
FBM_Rt	0.221079	0.44282	0.0168285	0.00806082	0.659475	1	0.13379	0.352203	0.14106	0.918279	NA	NA	NA	NA	NA	NA	NA	NA	NA	NA	NA
FB_RI_Rt	0.195198	0.416809	0.0114542	0.0050862	0.641588	0.998517	0.112476	0.324818	0.119211	0.914815	0.998602	NA	NA	NA	NA	NA	NA	NA	NA	NA	NA
FB_MI_Rt	0.980085	0.608117	0.213444	0.12607	0.390305	0.186242	0.785499	0.734474	0.808413	0.224568	0.212439	0.186853	NA	NA	NA	NA	NA	NA	NA	NA	NA
WM_Rt	0.912724	0.705112	0.168601	0.0966362	0.468309	0.234418	0.684307	0.837808	0.706226	0.279498	0.262048	0.235141	0.892957	NA	NA	NA	NA	NA	NA	NA	NA
W_RI_Rt	0.112025	0.0390914	0.744357	0.971531	0.0165681	0.00456036	0.194505	0.0580628	0.184633	0.00624068	0.00733733	0.00458517	0.117646	0.0898473	NA	NA	NA	NA	NA	NA	NA
W_MI_Rt	0.253031	0.510304	0.0172133	0.00788587	0.755535	0.875887	0.151035	0.405759	0.159516	0.962221	0.882932	0.877352	0.242932	0.300882	0.00713569	NA	NA	NA	NA	NA	NA
FBM_Rz	0.371054	0.683124	0.0321682	0.015526	0.951646	0.684158	0.234498	0.560776	0.24625	0.765638	0.701311	0.685521	0.357946	0.432119	0.0141373	0.802007	NA	NA	NA	NA	NA
FB_RI_Rz	0.194567	0.415749	0.011397	0.00505891	0.64026	1	0.112065	0.323913	0.11878	0.913341	1	0.998517	0.186242	0.234418	0.00456036	0.875887	0.684158	NA	NA	NA	NA
FB_MI_Rz	0.95216	0.583892	0.226441	0.134798	0.371396	0.175015	0.812543	0.708275	0.835653	0.21165	0.200736	0.175597	0.972054	0.865334	0.125911	0.229249	0.340058	0.175015	NA	NA	NA
WM_Rz	0.884859	0.731407	0.158147	0.0899349	0.490085	0.248393	0.658669	0.865407	0.680269	0.295293	0.276279	0.249147	0.865191	0.971909	0.0835366	0.317482	0.452931	0.248393	0.837735	NA	NA
W_RI_Rz	0.0773622	0.0252544	0.611963	0.828112	0.0102258	0.00265601	0.139998	0.0384012	0.132343	0.00368262	0.0044946	0.00267105	0.0815257	0.0611131	0.856016	0.00423519	0.00865814	0.00265601	0.0876792	0.0565456	NA
W_MI_Rz	0.273493	0.52356	0.0234314	0.0115113	0.756055	0.896464	0.170214	0.423107	0.178962	0.978037	0.901749	0.897851	0.263423	0.320858	0.0105101	0.986335	0.799856	0.896464	0.249734	0.337169	0.00653697

## Sheet: Luteibacter
Table S8. Heatmap statistics. FBM/WM = faba bean/wheat monoculture, FB_RI/W_RI = faba bean/wheat row intercropping, FB_MI/W_MI = faba bean/wheat mixed intercropping; 1-5 = replicate 1-5; Bs = bulk soil, Rz = rhizosphere soil, Rt = root endosphere, Lv = leaf endosphere.
	FBM_Bs	WM_Bs	X_RI_Bs	X_MI_Bs	FBM_Lv	FB_RI_Lv	FB_MI_Lv	WM_Lv	W_RI_Lv	W_MI_Lv	FBM_Rt	FB_RI_Rt	FB_MI_Rt	WM_Rt	W_RI_Rt	W_MI_Rt	FBM_Rz	FB_RI_Rz	FB_MI_Rz	WM_Rz	W_RI_Rz
WM_Bs	0.421928	NA	NA	NA	NA	NA	NA	NA	NA	NA	NA	NA	NA	NA	NA	NA	NA	NA	NA	NA	NA
X_RI_Bs	0.0108314	0.000985887	NA	NA	NA	NA	NA	NA	NA	NA	NA	NA	NA	NA	NA	NA	NA	NA	NA	NA	NA
X_MI_Bs	6.23547e-05	2.7854e-06	0.111901	NA	NA	NA	NA	NA	NA	NA	NA	NA	NA	NA	NA	NA	NA	NA	NA	NA	NA
FBM_Lv	0.503962	0.892258	0.00151975	4.79331e-06	NA	NA	NA	NA	NA	NA	NA	NA	NA	NA	NA	NA	NA	NA	NA	NA	NA
FB_RI_Lv	0.0820696	0.343543	3.53503e-05	5.16693e-08	0.279508	NA	NA	NA	NA	NA	NA	NA	NA	NA	NA	NA	NA	NA	NA	NA	NA
FB_MI_Lv	0.00442688	0.000342413	0.750921	0.201294	0.000541518	1.04915e-05	NA	NA	NA	NA	NA	NA	NA	NA	NA	NA	NA	NA	NA	NA	NA
WM_Lv	0.735497	0.255033	0.025973	0.000209823	0.315324	0.0388123	0.0114456	NA	NA	NA	NA	NA	NA	NA	NA	NA	NA	NA	NA	NA	NA
W_RI_Lv	9.73903e-05	4.54806e-06	0.141584	0.902691	7.77425e-06	8.77012e-08	0.247197	0.000320607	NA	NA	NA	NA	NA	NA	NA	NA	NA	NA	NA	NA	NA
W_MI_Lv	0.392485	0.958248	0.000831541	2.25391e-06	0.851044	0.370668	0.000286022	0.234068	3.68949e-06	NA	NA	NA	NA	NA	NA	NA	NA	NA	NA	NA	NA
FBM_Rt	0.100807	0.371709	8.85843e-05	2.23068e-07	0.307746	1	2.9231e-05	0.0510965	3.63162e-07	0.398533	NA	NA	NA	NA	NA	NA	NA	NA	NA	NA	NA
FB_RI_Rt	0.0820696	0.343543	3.53503e-05	5.16693e-08	0.279508	1	1.04915e-05	0.0388123	8.77012e-08	0.370668	1	NA	NA	NA	NA	NA	NA	NA	NA	NA	NA
FB_MI_Rt	0.0109478	0.000998556	0.996851	0.111033	0.00153877	3.58775e-05	0.747931	0.0262269	0.140538	0.000842332	8.97883e-05	3.58775e-05	NA	NA	NA	NA	NA	NA	NA	NA	NA
WM_Rt	0.0903828	0.0135981	0.374822	0.0143821	0.0193391	0.000810596	0.229382	0.173099	0.0197394	0.011826	0.00153122	0.000810596	0.376935	NA	NA	NA	NA	NA	NA	NA	NA
W_RI_Rt	0.00108047	6.72802e-05	0.438426	0.410131	0.000110052	1.68148e-06	0.646655	0.00309426	0.482668	5.54893e-05	5.47415e-06	1.68148e-06	0.43611	0.098439	NA	NA	NA	NA	NA	NA	NA
W_MI_Rt	0.912609	0.361702	0.014519	9.30777e-05	0.436852	0.0649633	0.00607851	0.819531	0.000144374	0.335007	0.0815318	0.0649633	0.0146705	0.112697	0.00153264	NA	NA	NA	NA	NA	NA
FBM_Rz	0.673306	0.702017	0.00325075	1.26649e-05	0.804704	0.184971	0.00121609	0.448156	2.02748e-05	0.663654	0.211117	0.184971	0.00328939	0.0355469	0.000263621	0.595316	NA	NA	NA	NA	NA
FB_RI_Rz	0.0820696	0.343543	3.53503e-05	5.16693e-08	0.279508	1	1.04915e-05	0.0388123	8.77012e-08	0.370668	1	1	3.58775e-05	0.000810596	1.68148e-06	0.0649633	0.184971	NA	NA	NA	NA
FB_MI_Rz	0.0158811	0.0015612	0.88551	0.0835826	0.00237744	6.03761e-05	0.644635	0.0367647	0.10719	0.00132289	0.000144295	6.03761e-05	0.888627	0.456683	0.358647	0.0210492	0.00496923	6.03761e-05	NA	NA	NA
WM_Rz	0.990474	0.4151	0.0111869	6.51513e-05	0.496402	0.0800446	0.00458403	0.744504	0.000101683	0.385953	0.098546	0.0800446	0.0113066	0.0926199	0.00112276	0.922083	0.664626	0.0800446	0.0163823	NA	NA
W_RI_Rz	4.67788e-05	2.03318e-06	0.0957801	0.938033	3.5133e-06	3.68321e-08	0.175594	0.000159563	0.84149	1.64268e-06	1.63276e-07	3.68321e-08	0.0950149	0.0116944	0.367641	7.01265e-05	9.35775e-06	3.68321e-08	0.0709322	4.88992e-05	NA
W_MI_Rz	0.329254	0.826086	0.000908485	3.63769e-06	0.728335	0.499861	0.00033425	0.196829	5.75872e-06	0.864709	0.522062	0.499861	0.000919541	0.0110939	7.21785e-05	0.280971	0.561876	0.499861	0.00140474	0.323751	2.70881e-06

## Sheet: Massilia
Table S8. Heatmap statistics. FBM/WM = faba bean/wheat monoculture, FB_RI/W_RI = faba bean/wheat row intercropping, FB_MI/W_MI = faba bean/wheat mixed intercropping; 1-5 = replicate 1-5; Bs = bulk soil, Rz = rhizosphere soil, Rt = root endosphere, Lv = leaf endosphere.
	FBM_Bs	WM_Bs	X_RI_Bs	X_MI_Bs	FBM_Lv	FB_RI_Lv	FB_MI_Lv	WM_Lv	W_RI_Lv	W_MI_Lv	FBM_Rt	FB_RI_Rt	FB_MI_Rt	WM_Rt	W_RI_Rt	W_MI_Rt	FBM_Rz	FB_RI_Rz	FB_MI_Rz	WM_Rz	W_RI_Rz
WM_Bs	0.997888	NA	NA	NA	NA	NA	NA	NA	NA	NA	NA	NA	NA	NA	NA	NA	NA	NA	NA	NA	NA
X_RI_Bs	0.95696	0.95907	NA	NA	NA	NA	NA	NA	NA	NA	NA	NA	NA	NA	NA	NA	NA	NA	NA	NA	NA
X_MI_Bs	0.940713	0.94282	0.98372	NA	NA	NA	NA	NA	NA	NA	NA	NA	NA	NA	NA	NA	NA	NA	NA	NA	NA
FBM_Lv	0.794665	0.792624	0.753378	0.737946	NA	NA	NA	NA	NA	NA	NA	NA	NA	NA	NA	NA	NA	NA	NA	NA	NA
FB_RI_Lv	0.103543	0.102995	0.0928391	0.0890351	0.169846	NA	NA	NA	NA	NA	NA	NA	NA	NA	NA	NA	NA	NA	NA	NA	NA
FB_MI_Lv	0.926444	0.928547	0.969406	0.985681	0.72446	0.0857959	NA	NA	NA	NA	NA	NA	NA	NA	NA	NA	NA	NA	NA	NA	NA
WM_Lv	0.581023	0.579215	0.544713	0.531288	0.770286	0.278152	0.519624	NA	NA	NA	NA	NA	NA	NA	NA	NA	NA	NA	NA	NA	NA
W_RI_Lv	0.935504	0.93761	0.978496	0.994775	0.733016	0.0878419	0.990905	0.527017	NA	NA	NA	NA	NA	NA	NA	NA	NA	NA	NA	NA	NA
W_MI_Lv	0.327227	0.325933	0.301508	0.292149	0.470872	0.510986	0.284084	0.667303	0.289189	NA	NA	NA	NA	NA	NA	NA	NA	NA	NA	NA	NA
FBM_Rt	0.806145	0.804214	0.767037	0.752401	0.999981	0.195335	0.739602	0.783098	0.747723	0.496559	NA	NA	NA	NA	NA	NA	NA	NA	NA	NA	NA
FB_RI_Rt	0.0111277	0.0110484	0.00960829	0.00908466	0.0219455	0.345094	0.00864568	0.044342	0.0089222	0.11119	0.0304747	NA	NA	NA	NA	NA	NA	NA	NA	NA	NA
FB_MI_Rt	0.934159	0.936265	0.977147	0.993426	0.731744	0.0875357	0.992255	0.525917	0.99865	0.288427	0.746516	0.00888066	NA	NA	NA	NA	NA	NA	NA	NA	NA
WM_Rt	0.859089	0.857011	0.81694	0.801135	0.934044	0.14594	0.787303	0.707899	0.796081	0.421744	0.937789	0.0177771	0.794776	NA	NA	NA	NA	NA	NA	NA	NA
W_RI_Rt	0.962645	0.964755	0.994308	0.978029	0.758797	0.0941998	0.963719	0.549446	0.972807	0.304826	0.772175	0.00979771	0.971458	0.822483	NA	NA	NA	NA	NA	NA	NA
W_MI_Rt	0.978036	0.980147	0.978909	0.962639	0.773521	0.0979637	0.948341	0.562355	0.957421	0.313931	0.786126	0.0103274	0.956073	0.837528	0.984599	NA	NA	NA	NA	NA	NA
FBM_Rz	0.0188402	0.0187129	0.0163928	0.0155442	0.0357812	0.456136	0.0148305	0.0692188	0.0152803	0.162542	0.0474672	0.841361	0.0152128	0.0293379	0.0166991	0.0175538	NA	NA	NA	NA	NA
FB_RI_Rz	0.807565	0.805516	0.766083	0.750567	0.986676	0.164795	0.737005	0.75756	0.74561	0.460707	0.987419	0.0210406	0.744331	0.947331	0.77153	0.786326	0.0343901	NA	NA	NA	NA
FB_MI_Rz	0.953966	0.956076	0.997001	0.986718	0.750528	0.0921287	0.972403	0.542227	0.981494	0.299769	0.764335	0.00950984	0.980145	0.814023	0.99131	0.975911	0.0162335	0.763218	NA	NA	NA
WM_Rz	0.978013	0.975901	0.935022	0.918811	0.815984	0.109382	0.90458	0.599999	0.913615	0.340905	0.826314	0.0119846	0.912274	0.88078	0.940697	0.956066	0.0202113	0.828972	0.932034	NA	NA
W_RI_Rz	0.973392	0.975503	0.983554	0.96728	0.76907	0.0968156	0.952979	0.558445	0.962061	0.311165	0.78191	0.0101649	0.960713	0.832983	0.989245	0.995354	0.0172919	0.781854	0.980556	0.951427	NA
W_MI_Rz	0.621442	0.619684	0.586049	0.572919	0.803599	0.294072	0.56149	0.978754	0.568736	0.665826	0.813501	0.0543432	0.567658	0.743923	0.590672	0.603268	0.0817126	0.79145	0.58362	0.639873	0.599455

## Sheet: Paracoccus
Table S8. Heatmap statistics. FBM/WM = faba bean/wheat monoculture, FB_RI/W_RI = faba bean/wheat row intercropping, FB_MI/W_MI = faba bean/wheat mixed intercropping; 1-5 = replicate 1-5; Bs = bulk soil, Rz = rhizosphere soil, Rt = root endosphere, Lv = leaf endosphere.
	FBM_Bs	WM_Bs	X_RI_Bs	X_MI_Bs	FBM_Lv	FB_RI_Lv	FB_MI_Lv	WM_Lv	W_RI_Lv	W_MI_Lv	FBM_Rt	FB_RI_Rt	FB_MI_Rt	WM_Rt	W_RI_Rt	W_MI_Rt	FBM_Rz	FB_RI_Rz	FB_MI_Rz	WM_Rz	W_RI_Rz
WM_Bs	0.954272	NA	NA	NA	NA	NA	NA	NA	NA	NA	NA	NA	NA	NA	NA	NA	NA	NA	NA	NA	NA
X_RI_Bs	0.875936	0.921307	NA	NA	NA	NA	NA	NA	NA	NA	NA	NA	NA	NA	NA	NA	NA	NA	NA	NA	NA
X_MI_Bs	0.871437	0.916773	0.995442	NA	NA	NA	NA	NA	NA	NA	NA	NA	NA	NA	NA	NA	NA	NA	NA	NA	NA
FBM_Lv	0.878428	0.923816	0.997478	0.992921	NA	NA	NA	NA	NA	NA	NA	NA	NA	NA	NA	NA	NA	NA	NA	NA	NA
FB_RI_Lv	0.700885	0.658936	0.589221	0.585298	0.591397	NA	NA	NA	NA	NA	NA	NA	NA	NA	NA	NA	NA	NA	NA	NA	NA
FB_MI_Lv	0.869399	0.914719	0.993377	0.997934	0.990855	0.583524	NA	NA	NA	NA	NA	NA	NA	NA	NA	NA	NA	NA	NA	NA	NA
WM_Lv	0.885873	0.931314	0.989949	0.985392	0.992471	0.597917	0.983327	NA	NA	NA	NA	NA	NA	NA	NA	NA	NA	NA	NA	NA	NA
W_RI_Lv	0.869044	0.914361	0.993016	0.997574	0.990495	0.583215	0.99964	0.982967	NA	NA	NA	NA	NA	NA	NA	NA	NA	NA	NA	NA	NA
W_MI_Lv	0.889879	0.935346	0.985903	0.981347	0.988425	0.601434	0.979281	0.995954	0.978921	NA	NA	NA	NA	NA	NA	NA	NA	NA	NA	NA	NA
FBM_Rt	0.883619	0.926439	0.999352	0.995055	0.998271	0.611228	0.993107	0.991172	0.992768	0.987357	NA	NA	NA	NA	NA	NA	NA	NA	NA	NA	NA
FB_RI_Rt	0.212952	0.192908	0.161739	0.160062	0.162672	0.387055	0.159307	0.165484	0.159175	0.16701	0.187083	NA	NA	NA	NA	NA	NA	NA	NA	NA	NA
FB_MI_Rt	0.868975	0.914291	0.992946	0.997504	0.990425	0.583155	0.99957	0.982897	0.99993	0.978851	0.992702	0.15915	NA	NA	NA	NA	NA	NA	NA	NA	NA
WM_Rt	0.872578	0.917923	0.996599	0.998844	0.994077	0.586292	0.996778	0.986548	0.996418	0.982503	0.996145	0.160486	0.996348	NA	NA	NA	NA	NA	NA	NA	NA
W_RI_Rt	0.868451	0.913763	0.992415	0.996973	0.989894	0.582699	0.999039	0.982365	0.999399	0.97832	0.992201	0.158956	0.999469	0.995816	NA	NA	NA	NA	NA	NA	NA
W_MI_Rt	0.873995	0.919351	0.998034	0.997408	0.995512	0.587528	0.995342	0.987984	0.994982	0.983938	0.997498	0.161014	0.994912	0.998564	0.994381	NA	NA	NA	NA	NA	NA
FBM_Rz	0.985328	0.939632	0.861466	0.856981	0.86395	0.714546	0.854949	0.871373	0.854595	0.875368	0.869953	0.219693	0.854526	0.858118	0.854004	0.859531	NA	NA	NA	NA	NA
FB_RI_Rz	0.000153268	0.000124935	8.74987e-05	8.5702e-05	8.85083e-05	0.000575607	8.48993e-05	9.15899e-05	8.47601e-05	9.32883e-05	0.00020289	0.00819818	8.47331e-05	8.61544e-05	8.45282e-05	8.67193e-05	0.000163591	NA	NA	NA	NA
FB_MI_Rz	0.8689	0.914216	0.992871	0.997429	0.990349	0.58309	0.999494	0.982821	0.999854	0.978776	0.992631	0.159122	0.999924	0.996272	0.999544	0.994837	0.854452	8.47039e-05	NA	NA	NA
WM_Rz	0.880735	0.92614	0.995144	0.990586	0.997666	0.593415	0.988521	0.994805	0.988161	0.990759	0.99607	0.16354	0.988091	0.991742	0.987559	0.993178	0.86625	8.9453e-05	0.988015	NA	NA
W_RI_Rz	0.868617	0.913931	0.992584	0.997141	0.990062	0.582844	0.999207	0.982534	0.999567	0.978489	0.99236	0.159017	0.999637	0.995985	0.999831	0.99455	0.85417	8.45932e-05	0.999713	0.987728	NA
W_MI_Rz	0.879057	0.921846	0.996034	0.999669	0.993656	0.607188	0.997721	0.986558	0.997382	0.982744	0.995623	0.185187	0.997316	0.999241	0.996815	0.997887	0.865404	0.000198816	0.997245	0.991456	0.996974

## Sheet: Pelomonas
Table S8. Heatmap statistics. FBM/WM = faba bean/wheat monoculture, FB_RI/W_RI = faba bean/wheat row intercropping, FB_MI/W_MI = faba bean/wheat mixed intercropping; 1-5 = replicate 1-5; Bs = bulk soil, Rz = rhizosphere soil, Rt = root endosphere, Lv = leaf endosphere.
	FBM_Bs	WM_Bs	X_RI_Bs	X_MI_Bs	FBM_Lv	FB_RI_Lv	FB_MI_Lv	WM_Lv	W_RI_Lv	W_MI_Lv	FBM_Rt	FB_RI_Rt	FB_MI_Rt	WM_Rt	W_RI_Rt	W_MI_Rt	FBM_Rz	FB_RI_Rz	FB_MI_Rz	WM_Rz	W_RI_Rz
WM_Bs	0.0451683	NA	NA	NA	NA	NA	NA	NA	NA	NA	NA	NA	NA	NA	NA	NA	NA	NA	NA	NA	NA
X_RI_Bs	0.111598	0.000464273	NA	NA	NA	NA	NA	NA	NA	NA	NA	NA	NA	NA	NA	NA	NA	NA	NA	NA	NA
X_MI_Bs	0.0994302	0.000381593	0.95384	NA	NA	NA	NA	NA	NA	NA	NA	NA	NA	NA	NA	NA	NA	NA	NA	NA	NA
FBM_Lv	0.937265	0.0376196	0.13003	0.116258	NA	NA	NA	NA	NA	NA	NA	NA	NA	NA	NA	NA	NA	NA	NA	NA	NA
FB_RI_Lv	0.957949	0.0509227	0.100469	0.0893054	0.895435	NA	NA	NA	NA	NA	NA	NA	NA	NA	NA	NA	NA	NA	NA	NA	NA
FB_MI_Lv	0.102095	0.000399042	0.964315	0.989511	0.119278	0.0917473	NA	NA	NA	NA	NA	NA	NA	NA	NA	NA	NA	NA	NA	NA	NA
WM_Lv	0.0740898	0.822813	0.000973409	0.000806184	0.0625316	0.0827865	0.000841595	NA	NA	NA	NA	NA	NA	NA	NA	NA	NA	NA	NA	NA	NA
W_RI_Lv	0.0857645	0.000297865	0.896404	0.942344	0.100717	0.0768074	0.931887	0.000635227	NA	NA	NA	NA	NA	NA	NA	NA	NA	NA	NA	NA	NA
W_MI_Lv	0.293773	0.331627	0.00922139	0.00785541	0.259415	0.318457	0.00814837	0.454258	0.00640863	NA	NA	NA	NA	NA	NA	NA	NA	NA	NA	NA	NA
FBM_Rt	0.685841	0.134566	0.0579815	0.0513341	0.632232	0.722697	0.052784	0.197486	0.0439506	0.556707	NA	NA	NA	NA	NA	NA	NA	NA	NA	NA	NA
FB_RI_Rt	0.0851664	0.00029442	0.893735	0.939658	0.100035	0.0762614	0.929205	0.000628153	0.997307	0.00634748	0.0436295	NA	NA	NA	NA	NA	NA	NA	NA	NA	NA
FB_MI_Rt	0.0824324	0.000278905	0.881348	0.927189	0.096915	0.0737669	0.91675	0.000596252	0.984794	0.00607031	0.042164	0.987487	NA	NA	NA	NA	NA	NA	NA	NA	NA
WM_Rt	0.164204	0.530594	0.00342188	0.00287598	0.142	0.180507	0.00299235	0.686457	0.00230755	0.729658	0.361747	0.00228377	0.00217624	NA	NA	NA	NA	NA	NA	NA	NA
W_RI_Rt	0.0855499	0.000296626	0.895448	0.941382	0.100472	0.0766115	0.930926	0.000632684	0.999035	0.00638666	0.0438354	0.998271	0.985759	0.002299	NA	NA	NA	NA	NA	NA	NA
W_MI_Rt	0.0607294	0.895072	0.000720592	0.000594903	0.0509754	0.0681084	0.000621481	0.926649	0.000466917	0.400969	0.169377	0.000461634	0.000437821	0.620198	0.000465018	NA	NA	NA	NA	NA	NA
FBM_Rz	0.0835156	0.000285006	0.886292	0.932167	0.0981515	0.074755	0.921722	0.000608805	0.989792	0.00617965	0.0427442	0.992485	0.995002	0.00221861	0.990756	0.000447189	NA	NA	NA	NA	NA
FB_RI_Rz	0.0825078	0.000279328	0.881694	0.927537	0.0970011	0.0738357	0.917098	0.000597122	0.985144	0.0060779	0.0422044	0.987837	0.99965	0.00217918	0.986108	0.000438471	0.995352	NA	NA	NA	NA
FB_MI_Rz	0.102198	0.000399724	0.964716	0.989109	0.119395	0.0918418	0.999599	0.000842978	0.931488	0.00815977	0.0528401	0.928805	0.916351	0.00299688	0.930527	0.000622519	0.921323	0.916699	NA	NA	NA
WM_Rz	0.601718	0.135009	0.0359077	0.0312705	0.548223	0.638842	0.0322752	0.202517	0.0262178	0.595775	0.930057	0.0260006	0.025012	0.381757	0.0261398	0.172227	0.0254028	0.0250392	0.0323141	NA	NA
W_RI_Rz	0.0925904	0.000338484	0.92591	0.971994	0.10849	0.0830446	0.961513	0.000718389	0.970312	0.00711952	0.0476275	0.967621	0.955122	0.00258551	0.969348	0.000529106	0.960113	0.955471	0.961113	0.0287204	NA
W_MI_Rz	0.50628	0.215053	0.0317565	0.0278191	0.460193	0.538484	0.0286737	0.302534	0.0235061	0.743343	0.80462	0.0233201	0.0224727	0.513983	0.0234393	0.264019	0.0228078	0.022496	0.0287068	0.862643	0.0256456

## Sheet: Pseudomonas
Table S8. Heatmap statistics. FBM/WM = faba bean/wheat monoculture, FB_RI/W_RI = faba bean/wheat row intercropping, FB_MI/W_MI = faba bean/wheat mixed intercropping; 1-5 = replicate 1-5; Bs = bulk soil, Rz = rhizosphere soil, Rt = root endosphere, Lv = leaf endosphere.
	FBM_Bs	WM_Bs	X_RI_Bs	X_MI_Bs	FBM_Lv	FB_RI_Lv	FB_MI_Lv	WM_Lv	W_RI_Lv	W_MI_Lv	FBM_Rt	FB_RI_Rt	FB_MI_Rt	WM_Rt	W_RI_Rt	W_MI_Rt	FBM_Rz	FB_RI_Rz	FB_MI_Rz	WM_Rz	W_RI_Rz
WM_Bs	0.855086	NA	NA	NA	NA	NA	NA	NA	NA	NA	NA	NA	NA	NA	NA	NA	NA	NA	NA	NA	NA
X_RI_Bs	0.902331	0.952213	NA	NA	NA	NA	NA	NA	NA	NA	NA	NA	NA	NA	NA	NA	NA	NA	NA	NA	NA
X_MI_Bs	0.866426	0.988481	0.963716	NA	NA	NA	NA	NA	NA	NA	NA	NA	NA	NA	NA	NA	NA	NA	NA	NA	NA
FBM_Lv	0.920549	0.77769	0.823975	0.788774	NA	NA	NA	NA	NA	NA	NA	NA	NA	NA	NA	NA	NA	NA	NA	NA	NA
FB_RI_Lv	0.0147695	0.00903495	0.0106434	0.00940084	0.0191243	NA	NA	NA	NA	NA	NA	NA	NA	NA	NA	NA	NA	NA	NA	NA	NA
FB_MI_Lv	0.850104	0.99493	0.947152	0.983411	0.772825	0.00887804	NA	NA	NA	NA	NA	NA	NA	NA	NA	NA	NA	NA	NA	NA	NA
WM_Lv	0.95923	0.895361	0.94292	0.90679	0.880089	0.012902	0.890337	NA	NA	NA	NA	NA	NA	NA	NA	NA	NA	NA	NA	NA	NA
W_RI_Lv	0.842079	0.98675	0.938993	0.975234	0.764997	0.0086301	0.99182	0.882241	NA	NA	NA	NA	NA	NA	NA	NA	NA	NA	NA	NA	NA
W_MI_Lv	0.257449	0.18928	0.209972	0.194119	0.301269	0.181152	0.187179	0.236823	0.183826	NA	NA	NA	NA	NA	NA	NA	NA	NA	NA	NA	NA
FBM_Rt	0.915291	0.94751	0.992554	0.958352	0.841177	0.0162061	0.942742	0.953611	0.935052	0.240666	NA	NA	NA	NA	NA	NA	NA	NA	NA	NA	NA
FB_RI_Rt	0.800373	0.943987	0.896422	0.932503	0.724442	0.00743237	0.949046	0.840099	0.957212	0.167013	0.894929	NA	NA	NA	NA	NA	NA	NA	NA	NA	NA
FB_MI_Rt	0.853204	0.998086	0.950302	0.986567	0.775852	0.00897543	0.996844	0.893464	0.988664	0.188485	0.94571	0.945897	NA	NA	NA	NA	NA	NA	NA	NA	NA
WM_Rt	0.775335	0.639911	0.683278	0.650252	0.852675	0.0303529	0.635382	0.736509	0.628104	0.395641	0.707392	0.590627	0.6382	NA	NA	NA	NA	NA	NA	NA	NA
W_RI_Rt	0.874924	0.979869	0.972322	0.991386	0.797091	0.00968317	0.974801	0.915349	0.966626	0.197798	0.966464	0.923925	0.977956	0.658029	NA	NA	NA	NA	NA	NA	NA
W_MI_Rt	0.821822	0.966033	0.918352	0.954528	0.745271	0.00802984	0.971099	0.861787	0.979276	0.175533	0.915598	0.977921	0.967945	0.609829	0.945932	NA	NA	NA	NA	NA	NA
FBM_Rz	0.961022	0.893582	0.94113	0.905008	0.881864	0.0129795	0.88856	0.998205	0.880467	0.237705	0.951921	0.838341	0.891686	0.738204	0.913565	0.86002	NA	NA	NA	NA	NA
FB_RI_Rz	0.609204	0.488136	0.526356	0.497202	0.680595	0.0514689	0.484174	0.573979	0.47782	0.532375	0.556453	0.445337	0.486638	0.821127	0.50404	0.461931	0.575508	NA	NA	NA	NA
FB_MI_Rz	0.862296	0.992673	0.959529	0.995808	0.784735	0.00926616	0.987603	0.902628	0.979424	0.192348	0.954405	0.936681	0.990759	0.646481	0.987195	0.958714	0.900848	0.493892	NA	NA	NA
WM_Rz	0.0535775	0.0351621	0.0404837	0.0363853	0.0667228	0.596764	0.0346351	0.04774	0.0337994	0.416123	0.054208	0.0297061	0.0349623	0.0983938	0.0373239	0.03176	0.0479849	0.152365	0.0359359	NA	NA
W_RI_Rz	0.866392	0.988516	0.963681	0.999965	0.788741	0.00939972	0.983446	0.906756	0.975268	0.194105	0.958319	0.932538	0.986602	0.650221	0.991352	0.954563	0.904974	0.497175	0.995843	0.0363815	NA
W_MI_Rz	0.855684	0.992274	0.947232	0.981416	0.78265	0.0132891	0.997055	0.893653	0.995233	0.212076	0.942888	0.954897	0.994079	0.652159	0.973298	0.975695	0.891976	0.50709	0.985367	0.0456965	0.981448

## Sheet: Pseudoxanthomonas
Table S8. Heatmap statistics. FBM/WM = faba bean/wheat monoculture, FB_RI/W_RI = faba bean/wheat row intercropping, FB_MI/W_MI = faba bean/wheat mixed intercropping; 1-5 = replicate 1-5; Bs = bulk soil, Rz = rhizosphere soil, Rt = root endosphere, Lv = leaf endosphere.
	FBM_Bs	WM_Bs	X_RI_Bs	X_MI_Bs	FBM_Lv	FB_RI_Lv	FB_MI_Lv	WM_Lv	W_RI_Lv	W_MI_Lv	FBM_Rt	FB_RI_Rt	FB_MI_Rt	WM_Rt	W_RI_Rt	W_MI_Rt	FBM_Rz	FB_RI_Rz	FB_MI_Rz	WM_Rz	W_RI_Rz
WM_Bs	0.158805	NA	NA	NA	NA	NA	NA	NA	NA	NA	NA	NA	NA	NA	NA	NA	NA	NA	NA	NA	NA
X_RI_Bs	0.133276	0.00425079	NA	NA	NA	NA	NA	NA	NA	NA	NA	NA	NA	NA	NA	NA	NA	NA	NA	NA	NA
X_MI_Bs	0.13369	0.00427116	0.998701	NA	NA	NA	NA	NA	NA	NA	NA	NA	NA	NA	NA	NA	NA	NA	NA	NA	NA
FBM_Lv	0.468211	0.490292	0.0273826	0.0274921	NA	NA	NA	NA	NA	NA	NA	NA	NA	NA	NA	NA	NA	NA	NA	NA	NA
FB_RI_Lv	0.0544535	0.598584	0.000828054	0.000832473	0.225343	NA	NA	NA	NA	NA	NA	NA	NA	NA	NA	NA	NA	NA	NA	NA	NA
FB_MI_Lv	0.268191	0.0130234	0.689273	0.690471	0.0687631	0.00291402	NA	NA	NA	NA	NA	NA	NA	NA	NA	NA	NA	NA	NA	NA	NA
WM_Lv	0.600365	0.372957	0.0442695	0.0444356	0.839769	0.15806	0.104601	NA	NA	NA	NA	NA	NA	NA	NA	NA	NA	NA	NA	NA	NA
W_RI_Lv	0.0615371	0.00133964	0.705826	0.704618	0.0103095	0.000231157	0.43758	0.0176173	NA	NA	NA	NA	NA	NA	NA	NA	NA	NA	NA	NA	NA
W_MI_Lv	0.940111	0.138109	0.153415	0.153876	0.423628	0.0459492	0.301671	0.549306	0.0723892	NA	NA	NA	NA	NA	NA	NA	NA	NA	NA	NA	NA
FBM_Rt	0.0694668	0.61963	0.00156113	0.00156869	0.252771	1	0.00488877	0.182943	0.000489718	0.0595492	NA	NA	NA	NA	NA	NA	NA	NA	NA	NA	NA
FB_RI_Rt	0.0544535	0.598584	0.000828054	0.000832473	0.225343	1	0.00291402	0.15806	0.000231157	0.0459492	1	NA	NA	NA	NA	NA	NA	NA	NA	NA	NA
FB_MI_Rt	0.169683	0.00619776	0.896238	0.897526	0.0374578	0.00126174	0.787506	0.0593796	0.611689	0.193855	0.00228801	0.00126174	NA	NA	NA	NA	NA	NA	NA	NA	NA
WM_Rt	0.682669	0.314745	0.0574261	0.0576335	0.750945	0.127324	0.131012	0.908232	0.0235995	0.628511	0.150259	0.127324	0.0761577	NA	NA	NA	NA	NA	NA	NA	NA
W_RI_Rt	0.196404	0.0078235	0.831306	0.832576	0.0453856	0.00163873	0.851696	0.0710488	0.555137	0.223314	0.00290051	0.00163873	0.934144	0.0904669	NA	NA	NA	NA	NA	NA	NA
W_MI_Rt	0.139132	0.943224	0.00344318	0.00345994	0.446814	0.648844	0.0107566	0.336233	0.00106664	0.120503	0.667665	0.648844	0.00505153	0.281989	0.0064022	NA	NA	NA	NA	NA	NA
FBM_Rz	0.403403	0.562267	0.020781	0.0208668	0.911812	0.270036	0.0539326	0.754371	0.00759446	0.362721	0.298197	0.270036	0.0287302	0.668641	0.035048	0.515394	NA	NA	NA	NA	NA
FB_RI_Rz	0.0860569	0.753482	0.00163702	0.0016454	0.316343	0.831566	0.00545599	0.229337	0.000479135	0.0735002	0.841064	0.831566	0.00245169	0.188258	0.00314885	0.808098	0.372333	NA	NA	NA	NA
FB_MI_Rz	0.068014	0.00154976	0.740297	0.739068	0.0116774	0.000271258	0.465112	0.019823	0.963264	0.0797985	0.00056639	0.000271258	0.644296	0.026452	0.586337	0.00123645	0.00863269	0.000559139	NA	NA	NA
WM_Rz	0.447258	0.512331	0.0251352	0.0252367	0.972264	0.238754	0.0637778	0.812701	0.00937491	0.403882	0.26647	0.238754	0.0344986	0.724742	0.0418896	0.467756	0.939429	0.333281	0.0106307	NA	NA
W_RI_Rz	0.0500599	0.000994978	0.638294	0.637133	0.00798568	0.000166898	0.38512	0.0138278	0.926092	0.0591989	0.000364152	0.000166898	0.548387	0.0186663	0.494913	0.000789038	0.00584111	0.000349768	0.889596	0.00724551	NA
W_MI_Rz	0.185627	0.995352	0.00699839	0.00702873	0.51913	0.615535	0.0192757	0.404045	0.00245923	0.163521	0.633752	0.615535	0.00984508	0.346013	0.0121553	0.941829	0.588793	0.762712	0.00280635	0.540524	0.00187807

[truncated: 5 more sheets: Ralstonia, Rhizobium, Rhodanobacter, Staphylococcus, Tepidimonas]
