# Supplementary material for: The Effects of Cropping Regimes on Fungal and Bacterial Communities of Wheat and Faba Bean in a Greenhouse Pot Experiment Differ between Plant Species and Compartment
Source: Front Microbiol. 2017 May 29;8:902. doi: 10.3389/fmicb.2017.00902 (PMC5447230; doi:10.3389/fmicb.2017.00902)
Supplement: Supplementary file 9 [file Table9.XLS]

## Sheet: Agaricomycetes
Table S9. Heatmap statistics. FBM/WM = faba bean/wheat monoculture, FB_RI/W_RI = faba bean/wheat row intercropping, FB_MI/W_MI = faba bean/wheat mixed intercropping; 1-5 = replicate 1-5; Bs = bulk soil, Rz = rhizosphere soil, Rt = root endosphere, Lv = leaf endosphere.
	FBM_Bs	WM_Bs	X_RI_Bs	X_MI_Bs	FBM_Lv	FB_RI_Lv	FB_MI_Lv	WM_Lv	W_RI_Lv	W_MI_Lv	FBM_Rt	FB_RI_Rt	FB_MI_Rt	WM_Rt	W_RI_Rt	W_MI_Rt	FBM_Rz	FB_RI_Rz	FB_MI_Rz	WM_Rz	W_RI_Rz
WM_Bs	0.873101	NA	NA	NA	NA	NA	NA	NA	NA	NA	NA	NA	NA	NA	NA	NA	NA	NA	NA	NA	NA
X_RI_Bs	0.982022	0.890879	NA	NA	NA	NA	NA	NA	NA	NA	NA	NA	NA	NA	NA	NA	NA	NA	NA	NA	NA
X_MI_Bs	0.91653	0.956199	0.934429	NA	NA	NA	NA	NA	NA	NA	NA	NA	NA	NA	NA	NA	NA	NA	NA	NA	NA
FBM_Lv	0.981377	0.854753	0.963409	0.898034	NA	NA	NA	NA	NA	NA	NA	NA	NA	NA	NA	NA	NA	NA	NA	NA	NA
FB_RI_Lv	0.981377	0.854753	0.963409	0.898034	1	NA	NA	NA	NA	NA	NA	NA	NA	NA	NA	NA	NA	NA	NA	NA	NA
FB_MI_Lv	0.981487	0.854861	0.963519	0.898143	0.99989	0.99989	NA	NA	NA	NA	NA	NA	NA	NA	NA	NA	NA	NA	NA	NA	NA
WM_Lv	0.731436	0.85434	0.748435	0.811504	0.713968	0.713968	0.714071	NA	NA	NA	NA	NA	NA	NA	NA	NA	NA	NA	NA	NA	NA
W_RI_Lv	0.975516	0.897329	0.993492	0.940917	0.956909	0.956909	0.957019	0.75462	NA	NA	NA	NA	NA	NA	NA	NA	NA	NA	NA	NA	NA
W_MI_Lv	0.747421	0.870995	0.764538	0.827973	0.729823	0.729823	0.729926	0.983091	0.770763	NA	NA	NA	NA	NA	NA	NA	NA	NA	NA	NA	NA
FBM_Rt	0.986848	0.893318	0.996201	0.934385	0.969296	0.969296	0.969399	0.758745	0.990066	0.773987	NA	NA	NA	NA	NA	NA	NA	NA	NA	NA	NA
FB_RI_Rt	0.981377	0.854753	0.963409	0.898034	1	1	0.99989	0.713968	0.956909	0.729823	0.969296	NA	NA	NA	NA	NA	NA	NA	NA	NA	NA
FB_MI_Rt	0.862026	0.988768	0.879765	0.944989	0.843725	0.843725	0.843833	0.865396	0.886202	0.88209	0.882835	0.843725	NA	NA	NA	NA	NA	NA	NA	NA	NA
WM_Rt	0.411835	0.502339	0.423973	0.470064	0.399485	0.399485	0.399557	0.618315	0.428419	0.604335	0.445372	0.399485	0.510799	NA	NA	NA	NA	NA	NA	NA	NA
W_RI_Rt	0.964389	0.90838	0.982358	0.952027	0.945795	0.945795	0.945905	0.765238	0.988865	0.781449	0.979569	0.945795	0.897232	0.436089	NA	NA	NA	NA	NA	NA	NA
W_MI_Rt	0.00246496	0.00398008	0.00263997	0.00338187	0.0022951	0.0022951	0.00229607	0.00676111	0.00270613	0.00636732	0.00440693	0.0022951	0.00414842	0.0371409	0.00282289	NA	NA	NA	NA	NA	NA
FBM_Rz	0.981377	0.854753	0.963409	0.898034	1	1	0.99989	0.713968	0.956909	0.729823	0.969296	1	0.843725	0.399485	0.945795	0.0022951	NA	NA	NA	NA	NA
FB_RI_Rz	0.996471	0.869619	0.978494	0.913022	0.984905	0.984905	0.985015	0.728115	0.971989	0.744076	0.983522	0.984905	0.858553	0.409477	0.960865	0.0024319	0.984905	NA	NA	NA	NA
FB_MI_Rz	0.994784	0.867954	0.976807	0.911345	0.986593	0.986593	0.986702	0.726529	0.970303	0.742478	0.981931	0.986593	0.856892	0.408353	0.959179	0.00241624	0.986593	0.998312	NA	NA	NA
WM_Rz	0.0147105	0.0221724	0.0156043	0.0192948	0.0138333	0.0138333	0.0138383	0.0347292	0.0159397	0.0330177	0.0221031	0.0138333	0.0229685	0.131437	0.0165284	0.530126	0.0138333	0.0145406	0.0144599	NA	NA
W_RI_Rz	0.996106	0.876946	0.985915	0.920403	0.977484	0.977484	0.977594	0.735107	0.979409	0.751118	0.990519	0.977484	0.865862	0.414446	0.96828	0.00250192	0.977484	0.992577	0.99089	0.0149001	NA
W_MI_Rz	0.901024	0.979078	0.917864	0.979609	0.883628	0.883628	0.88373	0.842026	0.923969	0.857681	0.918479	0.883628	0.968494	0.508445	0.934425	0.00601823	0.883628	0.897724	0.896146	0.0288611	0.904668

## Sheet: Arthrobotrys
Table S9. Heatmap statistics. FBM/WM = faba bean/wheat monoculture, FB_RI/W_RI = faba bean/wheat row intercropping, FB_MI/W_MI = faba bean/wheat mixed intercropping; 1-5 = replicate 1-5; Bs = bulk soil, Rz = rhizosphere soil, Rt = root endosphere, Lv = leaf endosphere.
	FBM_Bs	WM_Bs	X_RI_Bs	X_MI_Bs	FBM_Lv	FB_RI_Lv	FB_MI_Lv	WM_Lv	W_RI_Lv	W_MI_Lv	FBM_Rt	FB_RI_Rt	FB_MI_Rt	WM_Rt	W_RI_Rt	W_MI_Rt	FBM_Rz	FB_RI_Rz	FB_MI_Rz	WM_Rz	W_RI_Rz
WM_Bs	0.957408	NA	NA	NA	NA	NA	NA	NA	NA	NA	NA	NA	NA	NA	NA	NA	NA	NA	NA	NA	NA
X_RI_Bs	0.969549	0.927033	NA	NA	NA	NA	NA	NA	NA	NA	NA	NA	NA	NA	NA	NA	NA	NA	NA	NA	NA
X_MI_Bs	0.968999	0.926485	0.99945	NA	NA	NA	NA	NA	NA	NA	NA	NA	NA	NA	NA	NA	NA	NA	NA	NA	NA
FBM_Lv	0.975345	0.932809	0.994201	0.993651	NA	NA	NA	NA	NA	NA	NA	NA	NA	NA	NA	NA	NA	NA	NA	NA	NA
FB_RI_Lv	0.611364	0.649231	0.584923	0.584451	0.589916	NA	NA	NA	NA	NA	NA	NA	NA	NA	NA	NA	NA	NA	NA	NA	NA
FB_MI_Lv	0.968999	0.926485	0.99945	1	0.993651	0.584451	NA	NA	NA	NA	NA	NA	NA	NA	NA	NA	NA	NA	NA	NA	NA
WM_Lv	0.890856	0.933199	0.860775	0.860234	0.866488	0.710537	0.860234	NA	NA	NA	NA	NA	NA	NA	NA	NA	NA	NA	NA	NA	NA
W_RI_Lv	0.00431603	0.00504208	0.00385758	0.00384973	0.00394124	0.0175247	0.00384973	0.00641085	NA	NA	NA	NA	NA	NA	NA	NA	NA	NA	NA	NA	NA
W_MI_Lv	0.895153	0.937521	0.865046	0.864505	0.870765	0.706498	0.864505	0.995664	0.0063127	NA	NA	NA	NA	NA	NA	NA	NA	NA	NA	NA	NA
FBM_Rt	0.970771	0.930678	0.999482	1	0.994014	0.606086	1	0.868151	0.00629127	0.872184	NA	NA	NA	NA	NA	NA	NA	NA	NA	NA	NA
FB_RI_Rt	0.776809	0.818011	0.747738	0.747217	0.753247	0.82203	0.747217	0.883678	0.00963849	0.87939	0.761213	NA	NA	NA	NA	NA	NA	NA	NA	NA	NA
FB_MI_Rt	0.304301	0.329898	0.286849	0.286541	0.290118	0.601997	0.286541	0.372854	0.060915	0.369966	0.314818	0.455854	NA	NA	NA	NA	NA	NA	NA	NA	NA
WM_Rt	0.979082	0.980747	0.950395	0.949878	0.955853	0.650593	0.949878	0.917838	0.0075115	0.921906	0.952446	0.809502	0.345768	NA	NA	NA	NA	NA	NA	NA	NA
W_RI_Rt	0.202385	0.221665	0.189386	0.189157	0.191811	0.440671	0.189157	0.25457	0.103022	0.252337	0.215465	0.319993	0.802261	0.239345	NA	NA	NA	NA	NA	NA	NA
W_MI_Rt	0.726681	0.767088	0.698259	0.69775	0.703639	0.8738	0.69775	0.831785	0.0115327	0.82755	0.71424	0.947281	0.496589	0.761609	0.352946	NA	NA	NA	NA	NA	NA
FBM_Rz	0.658252	0.697274	0.630921	0.630432	0.636087	0.947433	0.630432	0.76016	0.0147628	0.756028	0.65009	0.873649	0.557014	0.695889	0.402808	0.925973	NA	NA	NA	NA	NA
FB_RI_Rz	0.515772	0.550739	0.491516	0.491084	0.496086	0.88695	0.491084	0.607909	0.0250984	0.604122	0.51614	0.713622	0.704231	0.557434	0.529017	0.763461	0.835168	NA	NA	NA	NA
FB_MI_Rz	0.977502	0.93496	0.992042	0.991492	0.997841	0.591779	0.991492	0.868616	0.0039728	0.872895	0.991979	0.755301	0.291341	0.957885	0.19272	0.705645	0.638014	0.497792	NA	NA	NA
WM_Rz	0.396858	0.427104	0.376067	0.375698	0.379972	0.733545	0.375698	0.477236	0.0404183	0.473889	0.403491	0.572097	0.856052	0.439581	0.665996	0.617773	0.684549	0.842783	0.381432	NA	NA
W_RI_Rz	0.20903	0.228767	0.195712	0.195477	0.198198	0.451844	0.195477	0.262408	0.0991998	0.260126	0.222019	0.329153	0.816835	0.246415	0.98499	0.362708	0.413405	0.54136	0.199129	0.679705	NA
W_MI_Rz	0.994619	0.965216	0.965913	0.965395	0.971377	0.636657	0.965395	0.902399	0.0071121	0.906457	0.96717	0.794451	0.335974	0.985258	0.231751	0.746825	0.681568	0.544466	0.97341	0.428202	0.23866

## Sheet: Ascomycota
Table S9. Heatmap statistics. FBM/WM = faba bean/wheat monoculture, FB_RI/W_RI = faba bean/wheat row intercropping, FB_MI/W_MI = faba bean/wheat mixed intercropping; 1-5 = replicate 1-5; Bs = bulk soil, Rz = rhizosphere soil, Rt = root endosphere, Lv = leaf endosphere.
	FBM_Bs	WM_Bs	X_RI_Bs	X_MI_Bs	FBM_Lv	FB_RI_Lv	FB_MI_Lv	WM_Lv	W_RI_Lv	W_MI_Lv	FBM_Rt	FB_RI_Rt	FB_MI_Rt	WM_Rt	W_RI_Rt	W_MI_Rt	FBM_Rz	FB_RI_Rz	FB_MI_Rz	WM_Rz	W_RI_Rz
WM_Bs	0.182151	NA	NA	NA	NA	NA	NA	NA	NA	NA	NA	NA	NA	NA	NA	NA	NA	NA	NA	NA	NA
X_RI_Bs	0.0182868	0.291678	NA	NA	NA	NA	NA	NA	NA	NA	NA	NA	NA	NA	NA	NA	NA	NA	NA	NA	NA
X_MI_Bs	0.245757	0.860418	0.219341	NA	NA	NA	NA	NA	NA	NA	NA	NA	NA	NA	NA	NA	NA	NA	NA	NA	NA
FBM_Lv	0.414216	0.601196	0.116525	0.7285	NA	NA	NA	NA	NA	NA	NA	NA	NA	NA	NA	NA	NA	NA	NA	NA	NA
FB_RI_Lv	0.737718	0.315749	0.0414661	0.407285	0.629246	NA	NA	NA	NA	NA	NA	NA	NA	NA	NA	NA	NA	NA	NA	NA	NA
FB_MI_Lv	0.517348	0.488944	0.0826821	0.605363	0.865127	0.754156	NA	NA	NA	NA	NA	NA	NA	NA	NA	NA	NA	NA	NA	NA	NA
WM_Lv	0.000635537	0.0303372	0.256884	0.0196057	0.00775922	0.00186393	0.00478284	NA	NA	NA	NA	NA	NA	NA	NA	NA	NA	NA	NA	NA	NA
W_RI_Lv	0.034254	0.422158	0.799759	0.328417	0.186674	0.0729316	0.136908	0.166376	NA	NA	NA	NA	NA	NA	NA	NA	NA	NA	NA	NA	NA
W_MI_Lv	0.955619	0.200776	0.0210702	0.268859	0.446568	0.780038	0.553867	0.000763502	0.0390625	NA	NA	NA	NA	NA	NA	NA	NA	NA	NA	NA	NA
FBM_Rt	0.0187913	0.262782	0.899273	0.199307	0.108517	0.0406518	0.0782256	0.3452	0.714634	0.0214695	NA	NA	NA	NA	NA	NA	NA	NA	NA	NA	NA
FB_RI_Rt	0.993717	0.184704	0.0186596	0.248937	0.418706	0.743661	0.522437	0.000652321	0.0349014	0.961893	0.0191512	NA	NA	NA	NA	NA	NA	NA	NA	NA	NA
FB_MI_Rt	0.180889	0.996871	0.293459	0.857339	0.598476	0.313878	0.486495	0.0306261	0.424416	0.199419	0.264343	0.183429	NA	NA	NA	NA	NA	NA	NA	NA	NA
WM_Rt	0.659878	0.410778	0.0712162	0.510839	0.740736	0.900921	0.864365	0.00470545	0.116214	0.698245	0.0672587	0.665255	0.40869	NA	NA	NA	NA	NA	NA	NA	NA
W_RI_Rt	0.64476	0.380018	0.0552652	0.482067	0.721369	0.899454	0.851756	0.00274683	0.0948767	0.685114	0.0533547	0.650409	0.377907	0.995712	NA	NA	NA	NA	NA	NA	NA
W_MI_Rt	0.604244	0.411729	0.0627166	0.518385	0.764704	0.854238	0.896949	0.00326458	0.106485	0.643527	0.0601548	0.609735	0.409512	0.961143	0.954247	NA	NA	NA	NA	NA	NA
FBM_Rz	0.494024	0.0452714	0.00268017	0.0669661	0.135415	0.309277	0.184778	5.7719e-05	0.00566584	0.459709	0.00311467	0.489086	0.044866	0.27913	0.253538	0.230729	NA	NA	NA	NA	NA
FB_RI_Rz	0.179556	0.993547	0.295359	0.85407	0.595593	0.311898	0.483901	0.0309356	0.426822	0.197984	0.26601	0.182082	0.996676	0.40648	0.375673	0.407164	0.0444387	NA	NA	NA	NA
FB_MI_Rz	0.991166	0.178606	0.0177739	0.241336	0.407953	0.729391	0.510237	0.000612629	0.0333613	0.946802	0.0182955	0.984885	0.177364	0.652349	0.636852	0.596561	0.501014	0.17605	NA	NA	NA
WM_Rz	0.0689279	0.620422	0.574262	0.50249	0.309815	0.135708	0.236547	0.091767	0.75769	0.0775975	0.511887	0.0701031	0.623186	0.198743	0.17135	0.189719	0.0132813	0.62613	0.0673035	NA	NA
W_RI_Rz	0.023149	0.335961	0.925821	0.255822	0.139323	0.051301	0.100062	0.220293	0.872417	0.0265725	0.830283	0.0236084	0.337918	0.08567	0.0677714	0.0765991	0.00354492	0.340006	0.0225164	0.639142	NA
W_MI_Rz	0.601605	0.458822	0.0846809	0.564868	0.803548	0.836275	0.929359	0.00596291	0.136126	0.638542	0.0794025	0.606771	0.456594	0.937857	0.930231	0.973306	0.244609	0.454234	0.594375	0.228559	0.101309

## Sheet: Atheliaceae
Table S9. Heatmap statistics. FBM/WM = faba bean/wheat monoculture, FB_RI/W_RI = faba bean/wheat row intercropping, FB_MI/W_MI = faba bean/wheat mixed intercropping; 1-5 = replicate 1-5; Bs = bulk soil, Rz = rhizosphere soil, Rt = root endosphere, Lv = leaf endosphere.
	FBM_Bs	WM_Bs	X_RI_Bs	X_MI_Bs	FBM_Lv	FB_RI_Lv	FB_MI_Lv	WM_Lv	W_RI_Lv	W_MI_Lv	FBM_Rt	FB_RI_Rt	FB_MI_Rt	WM_Rt	W_RI_Rt	W_MI_Rt	FBM_Rz	FB_RI_Rz	FB_MI_Rz	WM_Rz	W_RI_Rz
WM_Bs	0.013533	NA	NA	NA	NA	NA	NA	NA	NA	NA	NA	NA	NA	NA	NA	NA	NA	NA	NA	NA	NA
X_RI_Bs	0.0161101	0.947046	NA	NA	NA	NA	NA	NA	NA	NA	NA	NA	NA	NA	NA	NA	NA	NA	NA	NA	NA
X_MI_Bs	0.20497	0.216662	0.242049	NA	NA	NA	NA	NA	NA	NA	NA	NA	NA	NA	NA	NA	NA	NA	NA	NA	NA
FBM_Lv	0.00881785	0.874126	0.822123	0.164081	NA	NA	NA	NA	NA	NA	NA	NA	NA	NA	NA	NA	NA	NA	NA	NA	NA
FB_RI_Lv	0.0152474	0.963853	0.983167	0.233763	0.838568	NA	NA	NA	NA	NA	NA	NA	NA	NA	NA	NA	NA	NA	NA	NA	NA
FB_MI_Lv	0.92172	0.0174952	0.0207299	0.241786	0.0115253	0.0196491	NA	NA	NA	NA	NA	NA	NA	NA	NA	NA	NA	NA	NA	NA	NA
WM_Lv	0.125712	0.332046	0.365943	0.78848	0.259787	0.354945	0.151328	NA	NA	NA	NA	NA	NA	NA	NA	NA	NA	NA	NA	NA	NA
W_RI_Lv	0.135607	0.312814	0.345437	0.819157	0.24357	0.334843	0.162751	0.968351	NA	NA	NA	NA	NA	NA	NA	NA	NA	NA	NA	NA	NA
W_MI_Lv	0.00203343	0.510074	0.468539	0.0600019	0.616536	0.481523	0.00274674	0.105311	0.0972412	NA	NA	NA	NA	NA	NA	NA	NA	NA	NA	NA	NA
FBM_Rt	0.00917699	0.773594	0.726159	0.147398	0.889948	0.741121	0.0118035	0.230255	0.216228	0.738388	NA	NA	NA	NA	NA	NA	NA	NA	NA	NA	NA
FB_RI_Rt	0.00859291	0.866762	0.814856	0.161312	0.992536	0.831266	0.0112384	0.255897	0.239854	0.623122	0.896922	NA	NA	NA	NA	NA	NA	NA	NA	NA	NA
FB_MI_Rt	0.978686	0.0145214	0.0172649	0.214542	0.00949001	0.0163471	0.942958	0.13231	0.142608	0.00220799	0.00983276	0.00924952	NA	NA	NA	NA	NA	NA	NA	NA	NA
WM_Rt	0.0631609	0.621827	0.666641	0.499333	0.52074	0.652264	0.0770499	0.672125	0.645103	0.266399	0.459258	0.515051	0.0667109	NA	NA	NA	NA	NA	NA	NA	NA
W_RI_Rt	0.0228026	0.839503	0.891719	0.300573	0.718214	0.875069	0.0290589	0.442009	0.418938	0.389658	0.63237	0.71124	0.0243732	0.762221	NA	NA	NA	NA	NA	NA	NA
W_MI_Rt	0.226927	0.19545	0.219021	0.952143	0.146939	0.211318	0.266479	0.74272	0.772879	0.052515	0.132508	0.144397	0.237233	0.464244	0.273683	NA	NA	NA	NA	NA	NA
FBM_Rz	0.0765882	0.467777	0.509276	0.607663	0.3769	0.495884	0.0939116	0.806126	0.775584	0.16789	0.331707	0.371904	0.0810128	0.847739	0.600102	0.566461	NA	NA	NA	NA	NA
FB_RI_Rz	0.005766	0.756957	0.707045	0.123619	0.879877	0.722774	0.00761383	0.201918	0.188444	0.726433	0.996717	0.88726	0.00622271	0.433009	0.608844	0.109936	0.301356	NA	NA	NA	NA
FB_MI_Rz	0.945797	0.0161759	0.0191944	0.229967	0.01062	0.0181853	0.975841	0.143035	0.153974	0.00250531	0.0109295	0.0103537	0.967081	0.0725222	0.0269871	0.253806	0.0882611	0.00699364	NA	NA	NA
WM_Rz	0.0289822	0.764437	0.815541	0.347804	0.647034	0.799209	0.0366762	0.50154	0.476727	0.338712	0.568815	0.64034	0.0309198	0.832892	0.922582	0.318097	0.669186	0.542764	0.0341352	NA	NA
W_RI_Rz	0.0759206	0.470307	0.511927	0.604776	0.379125	0.498498	0.0931218	0.802923	0.772415	0.169149	0.33364	0.374111	0.0803134	0.850798	0.602978	0.563668	0.996695	0.303279	0.0875105	0.6722	NA
W_MI_Rz	0.0397876	0.772716	0.821013	0.379313	0.661374	0.805587	0.0492343	0.530365	0.506231	0.363603	0.584675	0.655003	0.0421868	0.846023	0.921994	0.349615	0.691689	0.561793	0.0461374	0.994974	0.694568

## Sheet: Bensington
Table S9. Heatmap statistics. FBM/WM = faba bean/wheat monoculture, FB_RI/W_RI = faba bean/wheat row intercropping, FB_MI/W_MI = faba bean/wheat mixed intercropping; 1-5 = replicate 1-5; Bs = bulk soil, Rz = rhizosphere soil, Rt = root endosphere, Lv = leaf endosphere.
	FBM_Bs	WM_Bs	X_RI_Bs	X_MI_Bs	FBM_Lv	FB_RI_Lv	FB_MI_Lv	WM_Lv	W_RI_Lv	W_MI_Lv	FBM_Rt	FB_RI_Rt	FB_MI_Rt	WM_Rt	W_RI_Rt	W_MI_Rt	FBM_Rz	FB_RI_Rz	FB_MI_Rz	WM_Rz	W_RI_Rz
WM_Bs	0.440493	NA	NA	NA	NA	NA	NA	NA	NA	NA	NA	NA	NA	NA	NA	NA	NA	NA	NA	NA	NA
X_RI_Bs	0.99723	0.43845	NA	NA	NA	NA	NA	NA	NA	NA	NA	NA	NA	NA	NA	NA	NA	NA	NA	NA	NA
X_MI_Bs	0.994711	0.44441	0.991942	NA	NA	NA	NA	NA	NA	NA	NA	NA	NA	NA	NA	NA	NA	NA	NA	NA	NA
FBM_Lv	0.796672	0.606826	0.793995	0.801789	NA	NA	NA	NA	NA	NA	NA	NA	NA	NA	NA	NA	NA	NA	NA	NA	NA
FB_RI_Lv	0.0475702	0.220121	0.0471956	0.0482925	0.0834093	NA	NA	NA	NA	NA	NA	NA	NA	NA	NA	NA	NA	NA	NA	NA	NA
FB_MI_Lv	0.987458	0.431284	0.990228	0.98217	0.784571	0.0458941	NA	NA	NA	NA	NA	NA	NA	NA	NA	NA	NA	NA	NA	NA	NA
WM_Lv	0.354869	0.876977	0.35308	0.358301	0.503534	0.283182	0.346815	NA	NA	NA	NA	NA	NA	NA	NA	NA	NA	NA	NA	NA	NA
W_RI_Lv	0.015843	0.0952997	0.0157003	0.0161188	0.030273	0.652748	0.0152059	0.12934	NA	NA	NA	NA	NA	NA	NA	NA	NA	NA	NA	NA	NA
W_MI_Lv	0.0583091	0.255733	0.0578637	0.0591678	0.100443	0.927661	0.0563149	0.325481	0.588825	NA	NA	NA	NA	NA	NA	NA	NA	NA	NA	NA	NA
FBM_Rt	0.687609	0.744326	0.685206	0.692208	0.873422	0.139441	0.676751	0.637012	0.0585243	0.163369	NA	NA	NA	NA	NA	NA	NA	NA	NA	NA	NA
FB_RI_Rt	0.150755	0.501543	0.149789	0.152614	0.236784	0.576708	0.146418	0.604641	0.314456	0.640055	0.338011	NA	NA	NA	NA	NA	NA	NA	NA	NA	NA
FB_MI_Rt	0.992504	0.434976	0.995274	0.987216	0.789434	0.0465623	0.994953	0.350041	0.0154594	0.0571102	0.681112	0.148152	NA	NA	NA	NA	NA	NA	NA	NA	NA
WM_Rt	0.356316	0.844467	0.354625	0.359559	0.495979	0.335854	0.348699	0.959926	0.167074	0.380252	0.62041	0.661372	0.351751	NA	NA	NA	NA	NA	NA	NA	NA
W_RI_Rt	4.0197e-05	0.000615261	3.96799e-05	4.12027e-05	0.000103399	0.0226155	3.79061e-05	0.00102114	0.0648391	0.017961	0.000406765	0.00499467	3.88123e-05	0.00220462	NA	NA	NA	NA	NA	NA	NA
W_MI_Rt	0.443221	0.996314	0.44117	0.447152	0.610051	0.218411	0.433978	0.873338	0.0944086	0.253828	0.74762	0.498619	0.437684	0.841061	0.000605898	NA	NA	NA	NA	NA	NA
FBM_Rz	0.175305	0.55558	0.17422	0.177391	0.270862	0.521606	0.170432	0.663585	0.276573	0.582068	0.378592	0.933904	0.17238	0.718893	0.00391936	0.552495	NA	NA	NA	NA	NA
FB_RI_Rz	0.265629	0.730519	0.264157	0.268454	0.391059	0.37612	0.259011	0.849527	0.183403	0.426704	0.515518	0.742684	0.26166	0.897644	0.0018627	0.727052	0.806126	NA	NA	NA	NA
FB_MI_Rz	0.963781	0.467731	0.961015	0.969065	0.831897	0.0527092	0.951257	0.378803	0.0178197	0.0644082	0.719338	0.163845	0.956295	0.378912	4.75911e-05	0.470554	0.189975	0.285407	NA	NA	NA
WM_Rz	0.17945	0.564381	0.178346	0.181574	0.276548	0.513153	0.17449	0.673114	0.270886	0.573133	0.385277	0.923484	0.176473	0.728149	0.00377039	0.561273	0.989538	0.816289	0.194378	NA	NA
W_RI_Rz	0.229176	0.663795	0.227852	0.23172	0.343427	0.426459	0.223224	0.779444	0.214496	0.480855	0.462275	0.811881	0.225605	0.830692	0.00246057	0.660451	0.876748	0.927998	0.247014	0.887094	NA
W_MI_Rz	0.711897	0.719646	0.709463	0.716555	0.899349	0.131026	0.700896	0.613806	0.0544117	0.153842	0.975149	0.32185	0.705315	0.598646	0.000363811	0.722903	0.361192	0.494622	0.744014	0.367683	0.442619

## Sheet: Blastobotrys
Table S9. Heatmap statistics. FBM/WM = faba bean/wheat monoculture, FB_RI/W_RI = faba bean/wheat row intercropping, FB_MI/W_MI = faba bean/wheat mixed intercropping; 1-5 = replicate 1-5; Bs = bulk soil, Rz = rhizosphere soil, Rt = root endosphere, Lv = leaf endosphere.
	FBM_Bs	WM_Bs	X_RI_Bs	X_MI_Bs	FBM_Lv	FB_RI_Lv	FB_MI_Lv	WM_Lv	W_RI_Lv	W_MI_Lv	FBM_Rt	FB_RI_Rt	FB_MI_Rt	WM_Rt	W_RI_Rt	W_MI_Rt	FBM_Rz	FB_RI_Rz	FB_MI_Rz	WM_Rz	W_RI_Rz
WM_Bs	0.179753	NA	NA	NA	NA	NA	NA	NA	NA	NA	NA	NA	NA	NA	NA	NA	NA	NA	NA	NA	NA
X_RI_Bs	0.00022658	0.0143672	NA	NA	NA	NA	NA	NA	NA	NA	NA	NA	NA	NA	NA	NA	NA	NA	NA	NA	NA
X_MI_Bs	0.0478274	0.514065	0.0686637	NA	NA	NA	NA	NA	NA	NA	NA	NA	NA	NA	NA	NA	NA	NA	NA	NA	NA
FBM_Lv	0.443115	0.562032	0.00277644	0.219354	NA	NA	NA	NA	NA	NA	NA	NA	NA	NA	NA	NA	NA	NA	NA	NA	NA
FB_RI_Lv	0.967118	0.193284	0.000261455	0.0524949	0.467885	NA	NA	NA	NA	NA	NA	NA	NA	NA	NA	NA	NA	NA	NA	NA	NA
FB_MI_Lv	0.0479089	0.514546	0.0685533	0.999403	0.219631	0.0525831	NA	NA	NA	NA	NA	NA	NA	NA	NA	NA	NA	NA	NA	NA	NA
WM_Lv	0.528313	0.473825	0.00182346	0.172826	0.891073	0.555528	0.173058	NA	NA	NA	NA	NA	NA	NA	NA	NA	NA	NA	NA	NA	NA
W_RI_Lv	0.563455	0.441865	0.00154455	0.156976	0.849332	0.591538	0.157191	0.957703	NA	NA	NA	NA	NA	NA	NA	NA	NA	NA	NA	NA	NA
W_MI_Lv	0.449099	0.555276	0.00269296	0.215645	0.991959	0.474058	0.215919	0.899043	0.857234	NA	NA	NA	NA	NA	NA	NA	NA	NA	NA	NA	NA
FBM_Rt	0.890791	0.258493	0.000758297	0.0827987	0.557585	0.921581	0.0829205	0.647222	0.683491	0.563967	NA	NA	NA	NA	NA	NA	NA	NA	NA	NA	NA
FB_RI_Rt	0.642823	0.072576	4.25162e-05	0.0153761	0.219879	0.613634	0.0154062	0.275044	0.298798	0.22364	0.565791	NA	NA	NA	NA	NA	NA	NA	NA	NA	NA
FB_MI_Rt	0.0289724	0.38736	0.106715	0.831361	0.150463	0.0320078	0.830778	0.11592	0.10438	0.147675	0.0536577	0.00867251	NA	NA	NA	NA	NA	NA	NA	NA	NA
WM_Rt	0.683986	0.388456	0.00179838	0.141333	0.75123	0.712712	0.141521	0.8509	0.890257	0.758444	0.797938	0.399247	0.095453	NA	NA	NA	NA	NA	NA	NA	NA
W_RI_Rt	0.350688	0.679745	0.00456556	0.287871	0.867079	0.372213	0.288207	0.760934	0.720912	0.859159	0.457104	0.164011	0.202939	0.635067	NA	NA	NA	NA	NA	NA	NA
W_MI_Rt	0.936443	0.206603	0.000298627	0.0572012	0.491721	0.969273	0.057296	0.581574	0.618358	0.498065	0.950461	0.58691	0.0350913	0.739936	0.393063	NA	NA	NA	NA	NA	NA
FBM_Rz	0.394471	0.620629	0.00358333	0.252533	0.932195	0.417615	0.25284	0.824308	0.783305	0.924187	0.505172	0.189949	0.17565	0.69126	0.934411	0.439961	NA	NA	NA	NA	NA
FB_RI_Rz	0.665794	0.0776501	4.78617e-05	0.0167063	0.231939	0.636159	0.0167388	0.289162	0.313731	0.235849	0.586246	0.974565	0.00946786	0.416168	0.173718	0.608991	0.200785	NA	NA	NA	NA
FB_MI_Rz	0.207603	0.934202	0.0115333	0.462504	0.618852	0.222647	0.462958	0.526053	0.492162	0.611781	0.292369	0.0863176	0.343956	0.432424	0.741134	0.237409	0.679937	0.0921677	NA	NA	NA
WM_Rz	0.766214	0.294702	0.000623056	0.0909815	0.637953	0.797846	0.0911211	0.738525	0.778853	0.645155	0.886227	0.44716	0.0577967	0.89908	0.523807	0.827713	0.578587	0.46635	0.334023	NA	NA
W_RI_Rz	0.399319	0.614477	0.00349126	0.248964	0.939156	0.422633	0.249267	0.831127	0.790034	0.931142	0.51044	0.192879	0.17292	0.697347	0.927453	0.445135	0.993015	0.203839	0.673544	0.584572	NA
W_MI_Rz	0.382197	0.692448	0.00721409	0.31314	0.879597	0.403582	0.313475	0.779058	0.741015	0.87211	0.484172	0.191308	0.227324	0.656829	0.994957	0.424211	0.943183	0.201567	0.750648	0.551971	0.936617

## Sheet: Blumeria
Table S9. Heatmap statistics. FBM/WM = faba bean/wheat monoculture, FB_RI/W_RI = faba bean/wheat row intercropping, FB_MI/W_MI = faba bean/wheat mixed intercropping; 1-5 = replicate 1-5; Bs = bulk soil, Rz = rhizosphere soil, Rt = root endosphere, Lv = leaf endosphere.
	FBM_Bs	WM_Bs	X_RI_Bs	X_MI_Bs	FBM_Lv	FB_RI_Lv	FB_MI_Lv	WM_Lv	W_RI_Lv	W_MI_Lv	FBM_Rt	FB_RI_Rt	FB_MI_Rt	WM_Rt	W_RI_Rt	W_MI_Rt	FBM_Rz	FB_RI_Rz	FB_MI_Rz	WM_Rz	W_RI_Rz
WM_Bs	0.00674607	NA	NA	NA	NA	NA	NA	NA	NA	NA	NA	NA	NA	NA	NA	NA	NA	NA	NA	NA	NA
X_RI_Bs	1	0.00674607	NA	NA	NA	NA	NA	NA	NA	NA	NA	NA	NA	NA	NA	NA	NA	NA	NA	NA	NA
X_MI_Bs	1	0.00674607	1	NA	NA	NA	NA	NA	NA	NA	NA	NA	NA	NA	NA	NA	NA	NA	NA	NA	NA
FBM_Lv	1	0.00674607	1	1	NA	NA	NA	NA	NA	NA	NA	NA	NA	NA	NA	NA	NA	NA	NA	NA	NA
FB_RI_Lv	0.13636	0.206346	0.13636	0.13636	0.13636	NA	NA	NA	NA	NA	NA	NA	NA	NA	NA	NA	NA	NA	NA	NA	NA
FB_MI_Lv	0.998993	0.00677015	0.998993	0.998993	0.998993	0.136686	NA	NA	NA	NA	NA	NA	NA	NA	NA	NA	NA	NA	NA	NA	NA
WM_Lv	1	0.00674607	1	1	1	0.13636	0.998993	NA	NA	NA	NA	NA	NA	NA	NA	NA	NA	NA	NA	NA	NA
W_RI_Lv	1	0.00674607	1	1	1	0.13636	0.998993	1	NA	NA	NA	NA	NA	NA	NA	NA	NA	NA	NA	NA	NA
W_MI_Lv	0.96522	0.00762537	0.96522	0.96522	0.96522	0.14798	0.966226	0.96522	0.96522	NA	NA	NA	NA	NA	NA	NA	NA	NA	NA	NA	NA
FBM_Rt	0.873088	0.0159987	0.873088	0.873088	0.873088	0.212016	0.874025	0.873088	0.873088	0.905566	NA	NA	NA	NA	NA	NA	NA	NA	NA	NA	NA
FB_RI_Rt	1	0.00674607	1	1	1	0.13636	0.998993	1	1	0.96522	0.873088	NA	NA	NA	NA	NA	NA	NA	NA	NA	NA
FB_MI_Rt	1	0.00674607	1	1	1	0.13636	0.998993	1	1	0.96522	0.873088	1	NA	NA	NA	NA	NA	NA	NA	NA	NA
WM_Rt	0.378442	0.0867397	0.378442	0.378442	0.378442	0.595889	0.379081	0.378442	0.378442	0.400948	0.49335	0.378442	0.378442	NA	NA	NA	NA	NA	NA	NA	NA
W_RI_Rt	1	0.00674607	1	1	1	0.13636	0.998993	1	1	0.96522	0.873088	1	1	0.378442	NA	NA	NA	NA	NA	NA	NA
W_MI_Rt	1	0.00674607	1	1	1	0.13636	0.998993	1	1	0.96522	0.873088	1	1	0.378442	1	NA	NA	NA	NA	NA	NA
FBM_Rz	1	0.00674607	1	1	1	0.13636	0.998993	1	1	0.96522	0.873088	1	1	0.378442	1	1	NA	NA	NA	NA	NA
FB_RI_Rz	0.159657	0.177908	0.159657	0.159657	0.159657	0.932406	0.160026	0.159657	0.159657	0.17277	0.242363	0.159657	0.159657	0.652334	0.159657	0.159657	0.159657	NA	NA	NA	NA
FB_MI_Rz	1	0.00674607	1	1	1	0.13636	0.998993	1	1	0.96522	0.873088	1	1	0.378442	1	1	1	0.159657	NA	NA	NA
WM_Rz	1	0.00674607	1	1	1	0.13636	0.998993	1	1	0.96522	0.873088	1	1	0.378442	1	1	1	0.159657	1	NA	NA
W_RI_Rz	1	0.00674607	1	1	1	0.13636	0.998993	1	1	0.96522	0.873088	1	1	0.378442	1	1	1	0.159657	1	1	NA
W_MI_Rz	1	0.0104612	1	1	1	0.159928	0.999051	1	1	0.967208	0.879549	1	1	0.403288	1	1	1	0.184622	1	1	1

## Sheet: Candida
Table S9. Heatmap statistics. FBM/WM = faba bean/wheat monoculture, FB_RI/W_RI = faba bean/wheat row intercropping, FB_MI/W_MI = faba bean/wheat mixed intercropping; 1-5 = replicate 1-5; Bs = bulk soil, Rz = rhizosphere soil, Rt = root endosphere, Lv = leaf endosphere.
	FBM_Bs	WM_Bs	X_RI_Bs	X_MI_Bs	FBM_Lv	FB_RI_Lv	FB_MI_Lv	WM_Lv	W_RI_Lv	W_MI_Lv	FBM_Rt	FB_RI_Rt	FB_MI_Rt	WM_Rt	W_RI_Rt	W_MI_Rt	FBM_Rz	FB_RI_Rz	FB_MI_Rz	WM_Rz	W_RI_Rz
WM_Bs	0.160393	NA	NA	NA	NA	NA	NA	NA	NA	NA	NA	NA	NA	NA	NA	NA	NA	NA	NA	NA	NA
X_RI_Bs	0.0532321	0.587721	NA	NA	NA	NA	NA	NA	NA	NA	NA	NA	NA	NA	NA	NA	NA	NA	NA	NA	NA
X_MI_Bs	0.922437	0.133792	0.0426545	NA	NA	NA	NA	NA	NA	NA	NA	NA	NA	NA	NA	NA	NA	NA	NA	NA	NA
FBM_Lv	0.424057	0.541611	0.250488	0.370173	NA	NA	NA	NA	NA	NA	NA	NA	NA	NA	NA	NA	NA	NA	NA	NA	NA
FB_RI_Lv	0.0104679	0.232726	0.512492	0.00800952	0.0730839	NA	NA	NA	NA	NA	NA	NA	NA	NA	NA	NA	NA	NA	NA	NA	NA
FB_MI_Lv	0.439067	0.524736	0.240142	0.383997	0.979439	0.0691641	NA	NA	NA	NA	NA	NA	NA	NA	NA	NA	NA	NA	NA	NA	NA
WM_Lv	0.125831	0.897009	0.679637	0.103952	0.459723	0.286706	0.444303	NA	NA	NA	NA	NA	NA	NA	NA	NA	NA	NA	NA	NA	NA
W_RI_Lv	0.0706787	0.679638	0.897009	0.0571737	0.307225	0.433148	0.295287	0.776678	NA	NA	NA	NA	NA	NA	NA	NA	NA	NA	NA	NA	NA
W_MI_Lv	0.0178033	0.319892	0.649322	0.0138108	0.110368	0.840865	0.104861	0.386367	0.559327	NA	NA	NA	NA	NA	NA	NA	NA	NA	NA	NA	NA
FBM_Rt	0.0469637	0.497841	0.867198	0.0379742	0.211616	0.652145	0.202985	0.578033	0.772424	0.793571	NA	NA	NA	NA	NA	NA	NA	NA	NA	NA	NA
FB_RI_Rt	0.00584974	0.161802	0.388327	0.00441438	0.0460933	0.834655	0.0434448	0.203508	0.321627	0.682268	0.517582	NA	NA	NA	NA	NA	NA	NA	NA	NA	NA
FB_MI_Rt	0.319898	0.678747	0.33987	0.275229	0.844105	0.109467	0.823996	0.586885	0.408871	0.160389	0.286465	0.071222	NA	NA	NA	NA	NA	NA	NA	NA	NA
WM_Rt	0.114985	0.797522	0.79878	0.0957411	0.405967	0.383588	0.392464	0.892964	0.894253	0.494611	0.688898	0.286202	0.517962	NA	NA	NA	NA	NA	NA	NA	NA
W_RI_Rt	0.0445775	0.535166	0.937645	0.0355173	0.220039	0.563944	0.210625	0.623393	0.8355	0.706476	0.925528	0.432516	0.302085	0.742437	NA	NA	NA	NA	NA	NA	NA
W_MI_Rt	0.353052	0.630815	0.307552	0.305254	0.896458	0.0958001	0.876108	0.542071	0.372408	0.14181	0.259336	0.0616749	0.946961	0.478352	0.272279	NA	NA	NA	NA	NA	NA
FBM_Rz	0.36797	0.61066	0.294308	0.318825	0.919133	0.0903653	0.898707	0.523343	0.357375	0.134355	0.248242	0.0579129	0.924206	0.461847	0.260109	0.977172	NA	NA	NA	NA	NA
FB_RI_Rz	0.00909473	0.213448	0.480066	0.00693486	0.0654359	0.958971	0.0618642	0.264302	0.403739	0.800879	0.617645	0.875004	0.0987695	0.357853	0.529825	0.0862126	0.0812305	NA	NA	NA	NA
FB_MI_Rz	0.111281	0.847361	0.726355	0.0915002	0.422534	0.315904	0.407867	0.949719	0.825383	0.421656	0.619223	0.226504	0.544361	0.94013	0.668575	0.501255	0.483296	0.29194	NA	NA	NA
WM_Rz	0.044011	0.531523	0.933221	0.0350518	0.217982	0.567696	0.208633	0.619472	0.831161	0.71061	0.929695	0.435767	0.299512	0.73848	0.995562	0.269882	0.257789	0.533462	0.664536	NA	NA
W_RI_Rz	0.0427325	0.5232	0.923065	0.0340022	0.213307	0.576366	0.204107	0.610506	0.821209	0.720141	0.939278	0.443292	0.293653	0.729413	0.985364	0.264432	0.252512	0.541868	0.655295	0.989802	NA
W_MI_Rz	0.534496	0.478761	0.224137	0.476097	0.894007	0.068574	0.91325	0.406708	0.27352	0.101663	0.190112	0.0442479	0.750054	0.360653	0.197628	0.798033	0.818924	0.0617232	0.374128	0.195836	0.191764

## Sheet: Chrysosporium
Table S9. Heatmap statistics. FBM/WM = faba bean/wheat monoculture, FB_RI/W_RI = faba bean/wheat row intercropping, FB_MI/W_MI = faba bean/wheat mixed intercropping; 1-5 = replicate 1-5; Bs = bulk soil, Rz = rhizosphere soil, Rt = root endosphere, Lv = leaf endosphere.
	FBM_Bs	WM_Bs	X_RI_Bs	X_MI_Bs	FBM_Lv	FB_RI_Lv	FB_MI_Lv	WM_Lv	W_RI_Lv	W_MI_Lv	FBM_Rt	FB_RI_Rt	FB_MI_Rt	WM_Rt	W_RI_Rt	W_MI_Rt	FBM_Rz	FB_RI_Rz	FB_MI_Rz	WM_Rz	W_RI_Rz
WM_Bs	0.105732	NA	NA	NA	NA	NA	NA	NA	NA	NA	NA	NA	NA	NA	NA	NA	NA	NA	NA	NA	NA
X_RI_Bs	0.0990364	0.973974	NA	NA	NA	NA	NA	NA	NA	NA	NA	NA	NA	NA	NA	NA	NA	NA	NA	NA	NA
X_MI_Bs	0.443326	0.389533	0.371928	NA	NA	NA	NA	NA	NA	NA	NA	NA	NA	NA	NA	NA	NA	NA	NA	NA	NA
FBM_Lv	0.0423561	0.671214	0.695128	0.200256	NA	NA	NA	NA	NA	NA	NA	NA	NA	NA	NA	NA	NA	NA	NA	NA	NA
FB_RI_Lv	0.193945	0.74543	0.720896	0.591184	0.454315	NA	NA	NA	NA	NA	NA	NA	NA	NA	NA	NA	NA	NA	NA	NA	NA
FB_MI_Lv	0.0906476	0.939312	0.965294	0.349243	0.727504	0.688628	NA	NA	NA	NA	NA	NA	NA	NA	NA	NA	NA	NA	NA	NA	NA
WM_Lv	0.198615	0.735103	0.710686	0.60065	0.446144	0.989079	0.678591	NA	NA	NA	NA	NA	NA	NA	NA	NA	NA	NA	NA	NA	NA
W_RI_Lv	0.657949	0.23706	0.224526	0.745319	0.109643	0.389453	0.208571	0.396989	NA	NA	NA	NA	NA	NA	NA	NA	NA	NA	NA	NA	NA
W_MI_Lv	0.117384	0.957725	0.931758	0.419217	0.63308	0.78585	0.897247	0.775352	0.258484	NA	NA	NA	NA	NA	NA	NA	NA	NA	NA	NA	NA
FBM_Rt	0.345029	0.555418	0.535047	0.823744	0.323236	0.776409	0.508488	0.78631	0.597038	0.589319	NA	NA	NA	NA	NA	NA	NA	NA	NA	NA	NA
FB_RI_Rt	0.025959	0.529445	0.55095	0.13827	0.837685	0.341195	0.580296	0.334352	0.0719399	0.495453	0.238402	NA	NA	NA	NA	NA	NA	NA	NA	NA	NA
FB_MI_Rt	0.224318	0.682083	0.658348	0.651088	0.404944	0.93222	0.627234	0.943108	0.437713	0.72133	0.838467	0.300147	NA	NA	NA	NA	NA	NA	NA	NA	NA
WM_Rt	0.0968839	0.891249	0.915607	0.343514	0.792062	0.658003	0.948215	0.64871	0.21119	0.851904	0.490997	0.64798	0.601186	NA	NA	NA	NA	NA	NA	NA	NA
W_RI_Rt	0.104595	0.995676	0.978295	0.386574	0.675163	0.741336	0.943623	0.731028	0.234944	0.953408	0.552008	0.532986	0.678118	0.895288	NA	NA	NA	NA	NA	NA	NA
W_MI_Rt	0.11229	0.975763	0.949762	0.406384	0.649245	0.768517	0.915174	0.758088	0.249177	0.981947	0.574729	0.509816	0.704478	0.868659	0.971442	NA	NA	NA	NA	NA	NA
FBM_Rz	0.0163784	0.417947	0.436838	0.0968556	0.698992	0.257621	0.462795	0.251976	0.048176	0.388319	0.177613	0.855619	0.223965	0.530211	0.42105	0.400804	NA	NA	NA	NA	NA
FB_RI_Rz	0.0495296	0.721689	0.746232	0.224982	0.94549	0.496392	0.779374	0.487802	0.125301	0.682434	0.355544	0.784705	0.444368	0.842104	0.725746	0.699091	0.649148	NA	NA	NA	NA
FB_MI_Rz	0.0680648	0.831813	0.857339	0.284119	0.831892	0.591461	0.891615	0.582064	0.164022	0.790733	0.430071	0.6767	0.534257	0.949348	0.836041	0.808204	0.549492	0.885562	NA	NA	NA
WM_Rz	0.762194	0.186584	0.176099	0.641973	0.08244	0.31738	0.162819	0.323992	0.888413	0.204611	0.508905	0.052923	0.359934	0.167408	0.184811	0.196764	0.0347691	0.0949067	0.126175	NA	NA
W_RI_Rz	0.669406	0.0421131	0.0390333	0.234	0.0147412	0.0858679	0.03523	0.0883304	0.385252	0.0475635	0.179482	0.00848281	0.102123	0.0402891	0.0415876	0.0451671	0.00506791	0.0176099	0.0253254	0.466166	NA
W_MI_Rz	0.271136	0.665453	0.643292	0.703772	0.405774	0.89939	0.614234	0.909612	0.492853	0.702096	0.881134	0.306286	0.963112	0.589415	0.661751	0.686362	0.232967	0.442929	0.527292	0.413694	0.134344

## Sheet: Dipodascus
Table S9. Heatmap statistics. FBM/WM = faba bean/wheat monoculture, FB_RI/W_RI = faba bean/wheat row intercropping, FB_MI/W_MI = faba bean/wheat mixed intercropping; 1-5 = replicate 1-5; Bs = bulk soil, Rz = rhizosphere soil, Rt = root endosphere, Lv = leaf endosphere.
	FBM_Bs	WM_Bs	X_RI_Bs	X_MI_Bs	FBM_Lv	FB_RI_Lv	FB_MI_Lv	WM_Lv	W_RI_Lv	W_MI_Lv	FBM_Rt	FB_RI_Rt	FB_MI_Rt	WM_Rt	W_RI_Rt	W_MI_Rt	FBM_Rz	FB_RI_Rz	FB_MI_Rz	WM_Rz	W_RI_Rz
WM_Bs	0.71605	NA	NA	NA	NA	NA	NA	NA	NA	NA	NA	NA	NA	NA	NA	NA	NA	NA	NA	NA	NA
X_RI_Bs	0.388925	0.617632	NA	NA	NA	NA	NA	NA	NA	NA	NA	NA	NA	NA	NA	NA	NA	NA	NA	NA	NA
X_MI_Bs	0.807472	0.904366	0.535897	NA	NA	NA	NA	NA	NA	NA	NA	NA	NA	NA	NA	NA	NA	NA	NA	NA	NA
FBM_Lv	0.523853	0.317739	0.135757	0.378914	NA	NA	NA	NA	NA	NA	NA	NA	NA	NA	NA	NA	NA	NA	NA	NA	NA
FB_RI_Lv	0.680621	0.438734	0.204364	0.512646	0.820946	NA	NA	NA	NA	NA	NA	NA	NA	NA	NA	NA	NA	NA	NA	NA	NA
FB_MI_Lv	0.261942	0.446771	0.792949	0.378725	0.0804172	0.126703	NA	NA	NA	NA	NA	NA	NA	NA	NA	NA	NA	NA	NA	NA	NA
WM_Lv	0.87305	0.600794	0.307674	0.686702	0.632605	0.801059	0.200693	NA	NA	NA	NA	NA	NA	NA	NA	NA	NA	NA	NA	NA	NA
W_RI_Lv	0.860076	0.589394	0.299989	0.674626	0.644369	0.813829	0.195032	0.986838	NA	NA	NA	NA	NA	NA	NA	NA	NA	NA	NA	NA	NA
W_MI_Lv	0.899369	0.812361	0.461841	0.906652	0.445265	0.590697	0.318958	0.77473	0.762136	NA	NA	NA	NA	NA	NA	NA	NA	NA	NA	NA	NA
FBM_Rt	0.77116	0.958415	0.601165	0.951249	0.373184	0.497596	0.441702	0.65897	0.647771	0.863686	NA	NA	NA	NA	NA	NA	NA	NA	NA	NA	NA
FB_RI_Rt	0.225519	0.394464	0.723586	0.331637	0.0662138	0.105982	0.927284	0.170863	0.165852	0.27704	0.392625	NA	NA	NA	NA	NA	NA	NA	NA	NA	NA
FB_MI_Rt	0.652007	0.415909	0.190851	0.487688	0.851725	0.968551	0.117388	0.770763	0.783399	0.563843	0.474431	0.0979201	NA	NA	NA	NA	NA	NA	NA	NA	NA
WM_Rt	0.740264	0.500451	0.253752	0.574878	0.787148	0.954818	0.165955	0.856419	0.86864	0.652298	0.555199	0.14161	0.925247	NA	NA	NA	NA	NA	NA	NA	NA
W_RI_Rt	0.796933	0.534897	0.264122	0.616562	0.703461	0.877261	0.168934	0.922275	0.935384	0.701226	0.593942	0.142843	0.846288	0.929114	NA	NA	NA	NA	NA	NA	NA
W_MI_Rt	0.603477	0.377951	0.168959	0.445915	0.905785	0.913999	0.102497	0.718932	0.731291	0.518609	0.435614	0.0850902	0.945329	0.874087	0.793013	NA	NA	NA	NA	NA	NA
FBM_Rz	0.509215	0.766506	0.839505	0.676704	0.19612	0.28502	0.642081	0.41274	0.403448	0.593344	0.739834	0.578317	0.267808	0.341012	0.359665	0.239631	NA	NA	NA	NA	NA
FB_RI_Rz	0.999956	0.716009	0.388895	0.807429	0.523888	0.680661	0.261919	0.873093	0.860118	0.899326	0.77112	0.225498	0.652046	0.740303	0.796975	0.603514	0.50918	NA	NA	NA	NA
FB_MI_Rz	0.432034	0.672265	0.939173	0.587167	0.156516	0.232507	0.734811	0.344938	0.336644	0.509359	0.652039	0.667285	0.217636	0.284569	0.297794	0.193448	0.899547	0.432003	NA	NA	NA
WM_Rz	0.833132	0.565941	0.284376	0.649707	0.669205	0.840633	0.183606	0.959392	0.972542	0.736068	0.624666	0.155759	0.809949	0.89424	0.962789	0.757306	0.384477	0.833174	0.319762	NA	NA
W_RI_Rz	0.844259	0.867055	0.505337	0.962306	0.404876	0.543433	0.35384	0.721739	0.709437	0.944189	0.915826	0.308835	0.517685	0.605548	0.650142	0.474479	0.642545	0.844216	0.555142	0.684018	NA
W_MI_Rz	0.251536	0.419972	0.73619	0.358093	0.0823568	0.126328	0.928691	0.195215	0.189984	0.303649	0.415401	0.997248	0.117551	0.161964	0.165795	0.103452	0.597812	0.251515	0.682715	0.17941	0.33544

[truncated: 10 more sheets: Geomyces, Glomeromycota, Goidanichiella, Mycosphaerella, Pseudogymnoascus, Rhizophlyctis, Rhizopus, Talaromyces, Trichosporiella, Trichosporon]
