# Supplementary material for: The Effects of Cropping Regimes on Fungal and Bacterial Communities of Wheat and Faba Bean in a Greenhouse Pot Experiment Differ between Plant Species and Compartment
Source: Front Microbiol. 2017 May 29;8:902. doi: 10.3389/fmicb.2017.00902 (PMC5447230; doi:10.3389/fmicb.2017.00902)
Supplement: Supplementary file 10 [file Table10.XLS]

## Sheet: Wheat_Bulk Soil
Table S8 Associated species for the different cropping regimes in the bulk soil of wheat. WM = wheat monoculture; MI = mixed intercropping; RI = row intercropping. 0 = no indicator species; 1 = indicator species.
OTU	WM	MI	RI	stat	p.value	taxonomy
Bac156	1	0	0	0.73598	0.025	Bacteria;Acidobacteria;Holophagae;Holophagales;Holophagaceae;Holophaga;Acidobacterium sp. ORAC
Bac143	1	1	0	0.589558	0.05	Bacteria;Acidobacteria;Solibacteres;Solibacterales;Solibacteraceae (Subgroup 3);Candidatus Solibacter;uncultured bacterium
Bac633	1	0	0	0.648749	0.03	Bacteria;Acidobacteria;Subgroup 2;uncultured bacterium
Bac423	0	1	0	0.726658	0.02	Bacteria;Bacteroidetes;Flavobacteriia;Flavobacteriales;Cryomorphaceae;Crocinitomix;uncultured bacterium
Bac563	0	0	1	0.64635	0.02	Bacteria;Bacteroidetes;Sphingobacteriia;Sphingobacteriales;Chitinophagaceae;uncultured;uncultured bacterium
Bac568	0	1	0	0.679728	0.01	Bacteria;Bacteroidetes;Sphingobacteriia;Sphingobacteriales;Chitinophagaceae;uncultured;uncultured Chitinophagaceae bacterium
Bac113	0	1	0	0.692053	0.015	Bacteria;Bacteroidetes;Sphingobacteriia;Sphingobacteriales;Chitinophagaceae;uncultured;uncultured Sphingobacteriales bacterium
Bac993	0	1	0	0.72474	0.025	Bacteria;Bacteroidetes;Sphingobacteriia;Sphingobacteriales;Sphingobacteriaceae;Pedobacter;Sphingomonas sp. C0503
Bac917	1	0	0	0.681696	0.025	Bacteria;Gemmatimonadetes;Gemmatimonadetes;Gemmatimonadales;Gemmatimonadaceae;uncultured;uncultured bacterium
Bac352	0	1	0	0.608091	0.02	Bacteria;Gemmatimonadetes;Longimicrobia;Longimicrobiales;Longimicrobiaceae;uncultured bacterium
Bac171	1	0	0	0.574362	0.045	Bacteria;Proteobacteria;Alphaproteobacteria;Alphaproteobacteria Incertae Sedis;uncultured;uncultured bacterium
Bac455	1	0	0	0.613766	0.04	Bacteria;Proteobacteria;Alphaproteobacteria;Rhizobiales;Bradyrhizobiaceae;Afipia;Afipia felis (cat scratch disease bacillus)
Bac562	1	0	0	0.745507	0.025	Bacteria;Proteobacteria;Alphaproteobacteria;Rhodospirillales;DA111;uncultured bacterium
Bac431	1	0	0	0.619339	0.035	Bacteria;Proteobacteria;Alphaproteobacteria;Rhodospirillales;Rhodospirillales Incertae Sedis;Reyranella;uncultured bacterium
Bac61	0	1	0	0.740223	0.005	Bacteria;Proteobacteria;Betaproteobacteria;TRA3-20;uncultured bacterium
Bac293	1	0	0	0.647717	0.02	Bacteria;Proteobacteria;Deltaproteobacteria;Bdellovibrionales;Bacteriovoracaceae;Peredibacter;uncultured bacterium
Bac235	0	1	0	0.54874	0.05	Bacteria;Proteobacteria;Deltaproteobacteria;Bdellovibrionales;Bdellovibrionaceae;OM27 clade;uncultured bacterium
Bac299	0	1	0	0.682125	0.02	Bacteria;Proteobacteria;Deltaproteobacteria;Bdellovibrionales;Bdellovibrionaceae;OM27 clade;uncultured bacterium
Bac727	1	0	0	0.716145	0.035	Bacteria;Proteobacteria;Deltaproteobacteria;Myxococcales;mle1-27;uncultured Polyangiaceae bacterium
Bac275	0	1	0	0.64224	0.01	Bacteria;Proteobacteria;Deltaproteobacteria;Oligoflexales;0319-6G20;uncultured bacterium
Bac837	1	0	0	0.642407	0.03	Bacteria;Proteobacteria;Deltaproteobacteria;Oligoflexales;0319-6G20;uncultured bacterium
Bac458	0	1	0	0.721025	0.01	Bacteria;Proteobacteria;Gammaproteobacteria;Oceanospirillales;Oceanospirillaceae;Pseudohongiella;uncultured gamma proteobacterium
Bac1029	1	0	1	0.603706	0.025	Bacteria;Proteobacteria;Gammaproteobacteria;Xanthomonadales;Xanthomonadaceae;Rhodanobacter;bacterium enrichment culture clone heteroA11_4W
Bac3	0	0	1	0.594517	0.05	Bacteria;Proteobacteria;Gammaproteobacteria;Xanthomonadales;Xanthomonadaceae;Rhodanobacter;uncultured gamma proteobacterium
Bac332	0	1	0	0.725581	0.03	Bacteria;Proteobacteria;JTB23;uncultured bacterium
Fun7	1	0	0	0.44902	0.005	k__Fungi;p__Ascomycota;c__Pezizomycotina_cls_Incertae_sedis;o__Pezizomycotina_ord_Incertae_sedis;f__Pezizomycotina_fam_Incertae_sedis;g__Goidanichiella;s__Goidanichiella_sphaerospora
Fun1542	0	0	1	0.60482	0.025	k__Fungi;p__Ascomycota;c__Saccharomycetes;o__Saccharomycetales;f__Saccharomycetales_fam_Incertae_sedis;g__Candida;s__Candida_subhashii
Fun33	1	1	0	0.663642	0.045	k__Fungi;p__Ascomycota;c__Sordariomycetes;o__Sordariomycetidae_ord_Incertae_sedis;f__Annulatascaceae;g__Conlarium;s__Conlarium_sp
Fun670	1	0	0	0.463012	0.04	k__Fungi;p__Ascomycota;c__unidentified;o__unidentified;f__unidentified;g__unidentified;s__Ascomycota_sp
Fun185	0	0	1	0.728553	0.015	k__Fungi;p__Basidiomycota;c__Tremellomycetes;o__Cystofilobasidiales;f__Cystofilobasidiaceae;g__Guehomyces;s__Guehomyces_pullulans
Fun69	1	0	1	0.682143	0.04	k__Fungi;p__Basidiomycota;c__Tremellomycetes;o__Tremellales;f__unidentified;g__unidentified;s__Tremellales_sp
Fun6	0	0	1	0.629275	0.01	k__Fungi;p__Basidiomycota;c__Tremellomycetes;o__Trichosporonales;f__Trichosporonaceae;g__Trichosporon;s__Trichosporon_dehoogii
Fun322	0	0	1	0.579043	0.035	k__Fungi;p__unidentified;c__unidentified;o__unidentified;f__unidentified;g__unidentified;s__Fungi_sp
Fun344	0	0	1	0.778634	0.015	k__Fungi;p__unidentified;c__unidentified;o__unidentified;f__unidentified;g__unidentified;s__Fungi_sp
Fun425	0	0	1	0.639588	0.05	k__Fungi;p__unidentified;c__unidentified;o__unidentified;f__unidentified;g__unidentified;s__Fungi_sp
Fun732	0	0	1	0.573666	0.05	k__Fungi;p__unidentified;c__unidentified;o__unidentified;f__unidentified;g__unidentified;s__Fungi_sp
Fun893	0	0	1	0.688608	0.02	k__Fungi;p__unidentified;c__unidentified;o__unidentified;f__unidentified;g__unidentified;s__Fungi_sp

## Sheet: FB_Bulk Soil
Table S8 Associated species for the different cropping regimes in the bulk soil of faba bean. FBM = faba bean monoculture; MI = mixed intercropping; RI = row intercropping. 0 = no indicator species; 1 = indicator species.
OTU	FBM	MI	RI	stat	p.value	taxonomy
Bac846	1	0	0	0.694772	0.015	Bacteria;Acidobacteria;Acidobacteria;Acidobacteriales;Acidobacteriaceae (Subgroup 1);uncultured;uncultured Acidobacteria bacterium
Bac99	0	1	0	0.71126	0.015	Bacteria;Acidobacteria;Solibacteres;Solibacterales;Solibacteraceae (Subgroup 3);Candidatus Solibacter;uncultured bacterium
Bac511	1	0	0	0.642282	0.04	Bacteria;Acidobacteria;Solibacteres;Solibacterales;Solibacteraceae (Subgroup 3);Paludibaculum;Paludibaculum fermentans
Bac233	0	1	0	0.647857	0.045	Bacteria;Actinobacteria;Acidimicrobiia;Acidimicrobiales;Iamiaceae;Iamia;uncultured bacterium
Bac175	0	1	0	0.55414	0.03	Bacteria;Actinobacteria;Actinobacteria;Micrococcales;Microbacteriaceae;Glaciibacter;Glaciibacter superstes
Bac423	0	1	0	0.746554	0.02	Bacteria;Bacteroidetes;Flavobacteriia;Flavobacteriales;Cryomorphaceae;Crocinitomix;uncultured bacterium
Bac563	0	0	1	0.620887	0.015	Bacteria;Bacteroidetes;Sphingobacteriia;Sphingobacteriales;Chitinophagaceae;uncultured;uncultured bacterium
Bac568	0	1	0	0.674987	0.015	Bacteria;Bacteroidetes;Sphingobacteriia;Sphingobacteriales;Chitinophagaceae;uncultured;uncultured Chitinophagaceae bacterium
Bac113	0	1	0	0.671818	0.045	Bacteria;Bacteroidetes;Sphingobacteriia;Sphingobacteriales;Chitinophagaceae;uncultured;uncultured Sphingobacteriales bacterium
Bac651	0	1	0	0.608437	0.045	Bacteria;Bacteroidetes;Sphingobacteriia;Sphingobacteriales;Sphingobacteriaceae;Mucilaginibacter;uncultured soil bacterium
Bac993	0	1	0	0.844561	0.005	Bacteria;Bacteroidetes;Sphingobacteriia;Sphingobacteriales;Sphingobacteriaceae;Pedobacter;Sphingomonas sp. C0503
Bac219	0	1	0	0.541292	0.005	Bacteria;Fibrobacteres;Fibrobacteria;Fibrobacterales;Fibrobacteraceae;uncultured;uncultured bacterium
Bac26	0	1	0	0.684085	0.02	Bacteria;Gemmatimonadetes;Gemmatimonadetes;Gemmatimonadales;Gemmatimonadaceae;uncultured;uncultured bacterium
Bac352	0	1	0	0.722958	0.035	Bacteria;Gemmatimonadetes;Longimicrobia;Longimicrobiales;Longimicrobiaceae;uncultured bacterium
Bac555	0	1	0	0.599696	0.045	Bacteria;Proteobacteria;Alphaproteobacteria;Caulobacterales;Caulobacteraceae;Phenylobacterium;uncultured bacterium
Bac128	0	1	0	0.603024	0.045	Bacteria;Proteobacteria;Alphaproteobacteria;Caulobacterales;Caulobacteraceae;uncultured;uncultured bacterium
Bac86	0	1	0	0.620226	0.02	Bacteria;Proteobacteria;Alphaproteobacteria;Rhizobiales;Hyphomicrobiaceae;Devosia;uncultured alpha proteobacterium
Bac523	1	0	0	0.744712	0.005	Bacteria;Proteobacteria;Alphaproteobacteria;Rhizobiales;Hyphomicrobiaceae;uncultured;uncultured bacterium
Bac44	0	1	0	0.62765	0.01	Bacteria;Proteobacteria;Alphaproteobacteria;Rhizobiales;Rhizobiales Incertae Sedis;Rhizomicrobium;uncultured alpha proteobacterium
Bac991	0	1	0	0.617867	0.045	Bacteria;Proteobacteria;Alphaproteobacteria;Rhizobiales;Rhizobiales Incertae Sedis;Rhizomicrobium;uncultured bacterium
Bac289	0	1	0	0.634648	0.015	Bacteria;Proteobacteria;Alphaproteobacteria;Rhodospirillales;Rhodospirillaceae;uncultured;uncultured bacterium
Bac96	0	1	1	0.640268	0.05	Bacteria;Proteobacteria;Betaproteobacteria;Burkholderiales;Alcaligenaceae;Castellaniella;uncultured beta proteobacterium
Bac810	1	0	0	0.652448	0.03	Bacteria;Proteobacteria;Betaproteobacteria;Burkholderiales;Burkholderiaceae;Burkholderia-Paraburkholderia;Paraburkholderia acidipaludis
Bac54	0	1	0	0.647133	0.025	Bacteria;Proteobacteria;Betaproteobacteria;Burkholderiales;Burkholderiaceae;Burkholderia-Paraburkholderia;uncultured Burkholderia sp.
Bac164	0	1	0	0.620957	0.04	Bacteria;Proteobacteria;Betaproteobacteria;Burkholderiales;Burkholderiaceae;Burkholderia-Paraburkholderia;uncultured organism
Bac33	0	1	1	0.657402	0.035	Bacteria;Proteobacteria;Betaproteobacteria;Burkholderiales;Comamonadaceae;Candidatus Symbiobacter;uncultured Curvibacter sp.
Bac5	0	1	0	0.569007	0.03	Bacteria;Proteobacteria;Betaproteobacteria;Burkholderiales;Comamonadaceae;Pelomonas;uncultured bacterium
Bac61	0	1	0	0.772868	0.015	Bacteria;Proteobacteria;Betaproteobacteria;TRA3-20;uncultured bacterium
Bac232	0	1	0	0.53908	0.05	Bacteria;Proteobacteria;Deltaproteobacteria;Myxococcales;Haliangiaceae;Haliangium;uncultured bacterium
Bac222	0	1	0	0.572618	0.05	Bacteria;Proteobacteria;Deltaproteobacteria;Myxococcales;Polyangiaceae;Sorangium;uncultured bacterium
Bac264	0	1	0	0.66428	0.045	Bacteria;Proteobacteria;Deltaproteobacteria;Myxococcales;Sandaracinaceae;Sandaracinus;uncultured bacterium
Bac343	1	0	0	0.665298	0.025	Bacteria;Proteobacteria;Gammaproteobacteria;Legionellales;Coxiellaceae;Aquicella;uncultured bacterium
Bac458	0	1	0	0.744783	0.02	Bacteria;Proteobacteria;Gammaproteobacteria;Oceanospirillales;Oceanospirillaceae;Pseudohongiella;uncultured gamma proteobacterium
Bac1029	1	0	1	0.604108	0.05	Bacteria;Proteobacteria;Gammaproteobacteria;Xanthomonadales;Xanthomonadaceae;Rhodanobacter;bacterium enrichment culture clone heteroA11_4W
Bac3	1	0	1	0.699283	0.01	Bacteria;Proteobacteria;Gammaproteobacteria;Xanthomonadales;Xanthomonadaceae;Rhodanobacter;uncultured gamma proteobacterium
Bac332	0	1	0	0.760589	0.005	Bacteria;Proteobacteria;JTB23;uncultured bacterium
Bac302	0	1	0	0.719777	0.005	Bacteria;Verrucomicrobia;OPB35 soil group;uncultured bacterium
Fun16	0	1	0	0.596733	0.01	k__Fungi;p__Ascomycota;c__Leotiomycetes;o__Leotiomycetes_ord_Incertae_sedis;f__Leotiomycetes_fam_Incertae_sedis;g__Geomyces;s__Geomyces_sp
Fun1	0	0	1	0.703373	0.005	k__Fungi;p__Ascomycota;c__Saccharomycetes;o__Saccharomycetales;f__Dipodascaceae;g__Dipodascus;s__Dipodascus_geotrichum
Fun208	0	0	1	0.577688	0.045	k__Fungi;p__Ascomycota;c__Saccharomycetes;o__Saccharomycetales;f__Saccharomycetales_fam_Incertae_sedis;g__Candida;s__Candida_palmioleophila
Fun33	0	1	0	0.772555	0.005	k__Fungi;p__Ascomycota;c__Sordariomycetes;o__Sordariomycetidae_ord_Incertae_sedis;f__Annulatascaceae;g__Conlarium;s__Conlarium_sp
Fun628	0	0	1	0.620587	0.05	k__Fungi;p__Basidiomycota;c__Agaricomycetes;o__Agaricales;f__Pleurotaceae;g__Hohenbuehelia;s__Hohenbuehelia_petaloides
Fun185	0	0	1	0.704591	0.02	k__Fungi;p__Basidiomycota;c__Tremellomycetes;o__Cystofilobasidiales;f__Cystofilobasidiaceae;g__Guehomyces;s__Guehomyces_pullulans
Fun69	0	0	1	0.687503	0.02	k__Fungi;p__Basidiomycota;c__Tremellomycetes;o__Tremellales;f__unidentified;g__unidentified;s__Tremellales_sp
Fun6	1	0	1	0.630839	0.01	k__Fungi;p__Basidiomycota;c__Tremellomycetes;o__Trichosporonales;f__Trichosporonaceae;g__Trichosporon;s__Trichosporon_dehoogii
Fun48	1	0	0	0.407362	0.015	k__Fungi;p__Chytridiomycota;c__unidentified;o__unidentified;f__unidentified;g__unidentified;s__Chytridiomycota_sp
Fun22	0	1	0	0.632779	0.045	k__Fungi;p__unidentified;c__unidentified;o__unidentified;f__unidentified;g__unidentified;s__Fungi_sp
Fun246	0	0	1	0.526687	0.005	k__Fungi;p__unidentified;c__unidentified;o__unidentified;f__unidentified;g__unidentified;s__Fungi_sp
Fun356	1	0	0	0.539676	0.05	k__Fungi;p__unidentified;c__unidentified;o__unidentified;f__unidentified;g__unidentified;s__Fungi_sp
Fun421	1	0	0	0.584763	0.015	k__Fungi;p__unidentified;c__unidentified;o__unidentified;f__unidentified;g__unidentified;s__Fungi_sp
Fun458	0	1	0	0.60467	0.02	k__Fungi;p__unidentified;c__unidentified;o__unidentified;f__unidentified;g__unidentified;s__Fungi_sp
Fun893	1	0	0	0.653418	0.025	k__Fungi;p__unidentified;c__unidentified;o__unidentified;f__unidentified;g__unidentified;s__Fungi_sp
Fun4	0	0	1	0.60067	0.025	k__Fungi;p__Zygomycota;c__Mucoromycotina_cls_Incertae_sedis;o__Mucorales;f__Rhizopodaceae;g__Rhizopus;s__Rhizopus_arrhizus

## Sheet: Wheat_Rhizosphere
Table S8 Associated species for the different cropping regimes in the rhizosphere soil of wheat. WM = wheat monoculture; MI = mixed intercropping; RI = row intercropping. 0 = no indicator species; 1 = indicator species.
OTU	WM	MI	RI	stat	p.value	taxonomy
Bac42	0	1	0	0.547448	0.025	Bacteria;Acidobacteria;Acidobacteria;Acidobacteriales;Acidobacteriaceae (Subgroup 1);Granulicella;uncultured bacterium
Bac288	0	1	0	0.647475	0.025	Bacteria;Acidobacteria;Acidobacteria;Acidobacteriales;Acidobacteriaceae (Subgroup 1);uncultured;uncultured Acidobacteria bacterium
Bac743	0	1	0	0.769271	0.005	Bacteria;Actinobacteria;Acidimicrobiia;Acidimicrobiales;Acidimicrobiaceae;CL500-29 marine group;Iamia sp. T2-YC6790
Bac260	0	0	1	0.576261	0.025	Bacteria;Actinobacteria;Acidimicrobiia;Acidimicrobiales;Acidimicrobiaceae;uncultured;uncultured bacterium
Bac1056	0	1	0	0.663309	0.015	Bacteria;Actinobacteria;Actinobacteria;Micrococcales;Microbacteriaceae;Galbitalea;Frigoribacterium sp. Cma18
Bac358	0	1	0	0.583832	0.04	Bacteria;Actinobacteria;Thermoleophilia;Solirubrobacterales;TM146;uncultured Conexibacter sp.
Bac182	0	1	0	0.694587	0.01	Bacteria;Bacteroidetes;Cytophagia;Cytophagales;Cytophagaceae;uncultured;uncultured bacterium
Bac530	1	0	0	0.658273	0.02	Bacteria;Bacteroidetes;Sphingobacteriia;Sphingobacteriales;Chitinophagaceae;uncultured;uncultured bacterium
Bac101	1	0	0	0.627775	0.05	Bacteria;Bacteroidetes;Sphingobacteriia;Sphingobacteriales;Chitinophagaceae;uncultured;uncultured Sphingobacteriales bacterium
Bac188	0	1	0	0.682884	0.025	Bacteria;Bacteroidetes;Sphingobacteriia;Sphingobacteriales;env.OPS 17;uncultured bacterium
Bac445	0	1	0	0.595595	0.045	Bacteria;Bacteroidetes;Sphingobacteriia;Sphingobacteriales;Sphingobacteriaceae;Mucilaginibacter;Mucilaginibacter boryungensis
Bac993	0	1	0	0.719619	0.02	Bacteria;Bacteroidetes;Sphingobacteriia;Sphingobacteriales;Sphingobacteriaceae;Pedobacter;Sphingomonas sp. C0503
Bac184	0	1	0	0.488056	0.015	Bacteria;Chlamydiae;Chlamydiae;Chlamydiales;cvE6;Chlamydiales bacterium CRIB 32
Bac580	0	1	0	0.690449	0.045	Bacteria;Chlamydiae;Chlamydiae;Chlamydiales;Parachlamydiaceae;Candidatus Protochlamydia;Chlamydia sp. 'Diamant'
Bac228	0	1	0	0.640857	0.015	Bacteria;Cyanobacteria;ML635J-21;uncultured bacterium
Bac734	0	1	0	0.694384	0.015	Bacteria;FBP;uncultured bacterium
Bac272	0	1	0	0.802972	0.01	Bacteria;FCPU426;uncultured bacterium
Bac254	0	1	0	0.741326	0.01	Bacteria;Gemmatimonadetes;Gemmatimonadetes;Gemmatimonadales;Gemmatimonadaceae;Gemmatimonas;uncultured Gemmatimonadetes bacterium
Bac83	0	1	0	0.656269	0.035	Bacteria;Gemmatimonadetes;Longimicrobia;Longimicrobiales;Longimicrobiaceae;uncultured bacterium
Bac279	0	1	0	0.768913	0.005	Bacteria;Proteobacteria;Alphaproteobacteria;Caulobacterales;Caulobacteraceae;uncultured;uncultured bacterium
Bac888	0	1	0	0.663545	0.02	Bacteria;Proteobacteria;Alphaproteobacteria;Caulobacterales;Caulobacteraceae;uncultured;uncultured Caulobacteraceae bacterium
Bac134	0	1	0	0.752604	0.005	Bacteria;Proteobacteria;Alphaproteobacteria;Rhizobiales;Hyphomicrobiaceae;Devosia;Devosia sp. GSM-205
Bac86	0	1	0	0.783793	0.015	Bacteria;Proteobacteria;Alphaproteobacteria;Rhizobiales;Hyphomicrobiaceae;Devosia;uncultured alpha proteobacterium
Bac627	0	1	0	0.709958	0.02	Bacteria;Proteobacteria;Alphaproteobacteria;Rhizobiales;Xanthobacteraceae;Pseudolabrys;uncultured bacterium
Bac439	0	1	0	0.639535	0.045	Bacteria;Proteobacteria;Alphaproteobacteria;Rhizobiales;Xanthobacteraceae;Variibacter;uncultured bacterium
Bac1034	0	1	0	0.699461	0.03	Bacteria;Proteobacteria;Alphaproteobacteria;Rhodospirillales;Rhodospirillaceae;Inquilinus;uncultured eubacterium WD231
Bac554	0	1	0	0.561161	0.02	Bacteria;Proteobacteria;Alphaproteobacteria;Rhodospirillales;Rhodospirillaceae;uncultured;uncultured bacterium
Bac202	0	1	0	0.726317	0.02	Bacteria;Proteobacteria;Alphaproteobacteria;Rickettsiales;SM2D12;uncultured bacterium
Bac397	0	1	0	0.632098	0.04	Bacteria;Proteobacteria;Alphaproteobacteria;Sphingomonadales;Erythrobacteraceae;Altererythrobacter;uncultured bacterium
Bac96	1	0	0	0.627963	0.04	Bacteria;Proteobacteria;Betaproteobacteria;Burkholderiales;Alcaligenaceae;Castellaniella;uncultured beta proteobacterium
Bac297	1	0	0	0.651394	0.03	Bacteria;Proteobacteria;Betaproteobacteria;Burkholderiales;Burkholderiaceae;Burkholderia-Paraburkholderia;uncultured Burkholderia sp.
Bac435	1	0	0	0.612742	0.03	Bacteria;Proteobacteria;Betaproteobacteria;Burkholderiales;Burkholderiaceae;Pandoraea;uncultured bacterium
Bac304	0	1	0	0.723685	0.015	Bacteria;Proteobacteria;Betaproteobacteria;Nitrosomonadales;Nitrosomonadaceae;uncultured;uncultured beta proteobacterium
Bac293	0	1	0	0.651006	0.025	Bacteria;Proteobacteria;Deltaproteobacteria;Bdellovibrionales;Bacteriovoracaceae;Peredibacter;uncultured bacterium
Bac245	0	1	0	0.671639	0.02	Bacteria;Proteobacteria;Deltaproteobacteria;Bdellovibrionales;Bdellovibrionaceae;Bdellovibrio;uncultured bacterium
Bac281	0	1	0	0.619448	0.05	Bacteria;Proteobacteria;Deltaproteobacteria;Bdellovibrionales;Bdellovibrionaceae;Bdellovibrio;uncultured bacterium
Bac63	0	1	0	0.661945	0.005	Bacteria;Proteobacteria;Deltaproteobacteria;Bdellovibrionales;Bdellovibrionaceae;Bdellovibrio;uncultured bacterium
Bac830	0	1	0	0.670218	0.035	Bacteria;Proteobacteria;Deltaproteobacteria;Bdellovibrionales;Bdellovibrionaceae;OM27 clade;uncultured bacterium
Bac426	0	1	0	0.69802	0.015	Bacteria;Proteobacteria;Deltaproteobacteria;Myxococcales;Haliangiaceae;Haliangium;uncultured bacterium
Bac362	0	1	0	0.67233	0.02	Bacteria;Proteobacteria;Deltaproteobacteria;Myxococcales;Phaselicystidaceae;Phaselicystis;uncultured bacterium
Bac508	1	0	0	0.637602	0.04	Bacteria;Proteobacteria;Deltaproteobacteria;Myxococcales;Sandaracinaceae;uncultured;uncultured bacterium
Bac157	0	1	0	0.799366	0.01	Bacteria;Proteobacteria;Deltaproteobacteria;Oligoflexales;Oligoflexaceae;uncultured bacterium
Bac343	1	0	0	0.601058	0.03	Bacteria;Proteobacteria;Gammaproteobacteria;Legionellales;Coxiellaceae;Aquicella;uncultured bacterium
Bac1378	0	1	0	0.642592	0.01	Bacteria;Proteobacteria;Gammaproteobacteria;Legionellales;Coxiellaceae;Aquicella;uncultured gamma proteobacterium
Bac549	1	0	1	0.662427	0.02	Bacteria;Proteobacteria;Gammaproteobacteria;Xanthomonadales;Xanthomonadaceae;Luteibacter;Erwinia sp. L241
Bac126	0	1	0	0.726487	0.02	Bacteria;Proteobacteria;Gammaproteobacteria;Xanthomonadales;Xanthomonadales Incertae Sedis;uncultured;uncultured bacterium
Bac569	0	1	0	0.602197	0.005	Bacteria;Proteobacteria;Gammaproteobacteria;Xanthomonadales;Xanthomonadales Incertae Sedis;uncultured;uncultured bacterium
Bac103	0	1	0	0.665514	0.045	Bacteria;Saccharibacteria;uncultured bacterium
Bac856	0	1	0	0.518195	0.045	Bacteria;Saccharibacteria;uncultured bacterium
Fun275	0	1	0	0.719009	0.015	k__Fungi;p__Ascomycota;c__Leotiomycetes;o__Helotiales;f__Helotiaceae;g__Rhizoscyphus;s__Rhizoscyphus_sp
Fun17	0	1	0	0.698714	0.04	k__Fungi;p__Ascomycota;c__Leotiomycetes;o__Helotiales;f__Helotiales_fam_Incertae_sedis;g__Trichosporiella;s__Trichosporiella_sp
Fun489	1	0	0	0.608217	0.03	k__Fungi;p__Ascomycota;c__Leotiomycetes;o__Leotiomycetes_ord_Incertae_sedis;f__Myxotrichaceae;g__Gymnostellatospora;s__Gymnostellatospora_japonica
Fun29	0	1	0	0.597386	0.05	k__Fungi;p__Ascomycota;c__Pezizomycetes;o__Pezizales;f__Pezizaceae;g__unidentified;s__Pezizaceae_sp
Fun112	0	1	0	0.624313	0.04	k__Fungi;p__Ascomycota;c__Saccharomycetes;o__Saccharomycetales;f__Saccharomycetales_fam_Incertae_sedis;g__Candida;s__Candida_sp
Fun430	0	0	1	0.870685	0.005	k__Fungi;p__Ascomycota;c__Saccharomycetes;o__Saccharomycetales;f__Saccharomycetales_fam_Incertae_sedis;g__Candida;s__Candida_subhashii
Fun105	0	1	0	0.612632	0.04	k__Fungi;p__Ascomycota;c__Saccharomycetes;o__Saccharomycetales;f__Trichomonascaceae;g__Sugiyamaella;s__Sugiyamaella_paludigena
Fun33	0	1	0	0.705502	0.025	k__Fungi;p__Ascomycota;c__Sordariomycetes;o__Sordariomycetidae_ord_Incertae_sedis;f__Annulatascaceae;g__Conlarium;s__Conlarium_sp
Fun324	0	1	0	0.757282	0.015	k__Fungi;p__Ascomycota;c__Sordariomycetes;o__unidentified;f__unidentified;g__unidentified;s__Sordariomycetes_sp
Fun546	0	1	0	0.668918	0.05	k__Fungi;p__Ascomycota;c__Sordariomycetes;o__unidentified;f__unidentified;g__unidentified;s__Sordariomycetes_sp
Fun569	0	1	0	0.820584	0.005	k__Fungi;p__Ascomycota;c__Sordariomycetes;o__unidentified;f__unidentified;g__unidentified;s__Sordariomycetes_sp
Fun173	0	1	0	0.72721	0.015	k__Fungi;p__Ascomycota;c__unidentified;o__unidentified;f__unidentified;g__unidentified;s__Ascomycota_sp
Fun343	0	1	0	0.847133	0.01	k__Fungi;p__Ascomycota;c__unidentified;o__unidentified;f__unidentified;g__unidentified;s__Ascomycota_sp
Fun77	0	1	0	0.73653	0.01	k__Fungi;p__Ascomycota;c__unidentified;o__unidentified;f__unidentified;g__unidentified;s__Ascomycota_sp
Fun337	0	1	0	0.797398	0.025	k__Fungi;p__Basidiomycota;c__Agaricomycetes;o__Polyporales;f__Xenasmataceae;g__Xenasmatella;s__Xenasmatella_sp
Fun111	0	1	0	0.705215	0.035	k__Fungi;p__Basidiomycota;c__Microbotryomycetes;o__Leucosporidiales;f__Leucosporidiaceae;g__Leucosporidium;s__Leucosporidium_drummii
Fun125	0	1	0	0.820536	0.01	k__Fungi;p__Basidiomycota;c__Tremellomycetes;o__Tremellales;f__Tremellales_fam_Incertae_sedis;g__Cryptococcus;s__Cryptococcus_terricola
Fun15	0	1	0	0.703375	0.005	k__Fungi;p__Chytridiomycota;c__Chytridiomycetes;o__Rhizophlyctidales;f__Rhizophlyctidaceae;g__Rhizophlyctis;s__Rhizophlyctis_rosea
Fun323	0	1	0	0.688746	0.03	k__Fungi;p__Chytridiomycota;c__unidentified;o__unidentified;f__unidentified;g__unidentified;s__Chytridiomycota_sp
Fun13	0	1	0	0.684402	0.02	k__Fungi;p__Rozellomycota;c__unidentified;o__unidentified;f__unidentified;g__unidentified;s__Rozellomycota_sp
Fun1261	0	1	0	0.802638	0.015	k__Fungi;p__unidentified;c__unidentified;o__unidentified;f__unidentified;g__unidentified;s__Fungi_sp
Fun421	0	1	0	0.62373	0.01	k__Fungi;p__unidentified;c__unidentified;o__unidentified;f__unidentified;g__unidentified;s__Fungi_sp
Fun58	0	1	0	0.79707	0.015	k__Fungi;p__unidentified;c__unidentified;o__unidentified;f__unidentified;g__unidentified;s__Fungi_sp
Fun900	0	1	0	0.688102	0.025	k__Fungi;p__unidentified;c__unidentified;o__unidentified;f__unidentified;g__unidentified;s__Fungi_sp

## Sheet: FB_Rhizosphere
Table S8 Associated species for the different cropping regimes in the rhizosphere soil of faba bean. FBM = faba bean monoculture; MI = mixed intercropping; RI = row intercropping. 0 = no indicator species; 1 = indicator species.
OTU	FBM	MI	RI	stat	p.value	taxonomy
Bac511	0	0	1	0.615173	0.045	Bacteria;Acidobacteria;Solibacteres;Solibacterales;Solibacteraceae (Subgroup 3);Paludibaculum;Paludibaculum fermentans
Bac249	1	0	0	0.529498	0.025	Bacteria;Bacteroidetes;Cytophagia;Cytophagales;Cytophagaceae;uncultured;uncultured Bacteroidetes bacterium
Bac19	1	0	0	0.672835	0.035	Bacteria;Bacteroidetes;Sphingobacteriia;Sphingobacteriales;Chitinophagaceae;Chitinophaga;Chitinophaga niastensis
Bac699	1	0	0	0.772509	0.025	Bacteria;Bacteroidetes;Sphingobacteriia;Sphingobacteriales;Chitinophagaceae;Parasegetibacter;uncultured Bacteroidetes bacterium
Bac72	1	0	0	0.631296	0.025	Bacteria;Bacteroidetes;Sphingobacteriia;Sphingobacteriales;Chitinophagaceae;uncultured;uncultured bacterium
Bac568	1	0	0	0.621945	0.03	Bacteria;Bacteroidetes;Sphingobacteriia;Sphingobacteriales;Chitinophagaceae;uncultured;uncultured Chitinophagaceae bacterium
Bac101	1	0	0	0.708864	0.02	Bacteria;Bacteroidetes;Sphingobacteriia;Sphingobacteriales;Chitinophagaceae;uncultured;uncultured Sphingobacteriales bacterium
Bac188	1	0	0	0.544762	0.02	Bacteria;Bacteroidetes;Sphingobacteriia;Sphingobacteriales;env.OPS 17;uncultured bacterium
Bac239	1	0	0	0.623117	0.04	Bacteria;Bacteroidetes;Sphingobacteriia;Sphingobacteriales;Sphingobacteriaceae;Mucilaginibacter;uncultured bacterium
Bac651	1	0	0	0.718016	0.03	Bacteria;Bacteroidetes;Sphingobacteriia;Sphingobacteriales;Sphingobacteriaceae;Mucilaginibacter;uncultured soil bacterium
Bac487	0	1	0	0.692351	0.025	Bacteria;Chloroflexi;S085;uncultured bacterium
Bac476	1	1	0	0.561522	0.04	Bacteria;Proteobacteria;Alphaproteobacteria;Rhizobiales;Rhizobiales Incertae Sedis;Rhizomicrobium;uncultured bacterium
Bac664	1	1	0	0.628223	0.015	Bacteria;Proteobacteria;Alphaproteobacteria;Rhizobiales;Rhizobiales Incertae Sedis;Rhizomicrobium;uncultured bacterium
Bac33	1	1	0	0.579828	0.045	Bacteria;Proteobacteria;Betaproteobacteria;Burkholderiales;Comamonadaceae;Candidatus Symbiobacter;uncultured Curvibacter sp.
Bac159	0	0	1	0.681399	0.01	Bacteria;Proteobacteria;Betaproteobacteria;Burkholderiales;Oxalobacteraceae;Massilia;uncultured Massilia sp.
Bac174	0	1	0	0.615379	0.045	Bacteria;Proteobacteria;Betaproteobacteria;Methylophilales;Methylophilaceae;Methylotenera;freshwater sediment metagenome
Bac934	0	1	0	0.655799	0.03	Bacteria;Proteobacteria;Betaproteobacteria;Nitrosomonadales;Nitrosomonadaceae;uncultured;uncultured bacterium
Bac192	1	1	0	0.580192	0.045	Bacteria;Proteobacteria;Deltaproteobacteria;Bdellovibrionales;Bacteriovoracaceae;Peredibacter;uncultured bacterium
Bac299	1	1	0	0.576857	0.05	Bacteria;Proteobacteria;Deltaproteobacteria;Bdellovibrionales;Bdellovibrionaceae;OM27 clade;uncultured bacterium
Bac371	1	1	0	0.622679	0.03	Bacteria;Proteobacteria;Deltaproteobacteria;Myxococcales;KD3-10;uncultured bacterium
Bac214	1	0	0	0.704872	0.025	Bacteria;Proteobacteria;Deltaproteobacteria;Oligoflexales;Oligoflexaceae;uncultured proteobacterium
Bac181	1	1	0	0.678504	0.015	Bacteria;Proteobacteria;Gammaproteobacteria;Cellvibrionales;Spongiibacteraceae;BD1-7 clade;uncultured gamma proteobacterium
Bac835	0	1	0	0.716871	0.02	Bacteria;Proteobacteria;Gammaproteobacteria;Xanthomonadales;Xanthomonadaceae;uncultured;uncultured bacterium
Bac332	1	0	0	0.730096	0.01	Bacteria;Proteobacteria;JTB23;uncultured bacterium
Bac565	1	0	0	0.747194	0.02	Bacteria;Spirochaetae;Spirochaetes;Spirochaetales;Spirochaetaceae;Spirochaeta 2;uncultured bacterium
Fun688	0	0	1	0.760029	0.01	k__Fungi;p__Ascomycota;c__Eurotiomycetes;o__Eurotiales;f__Trichocomaceae;g__Penicillium;s__Penicillium_spinulosum
Fun1308	1	0	1	0.636723	0.02	k__Fungi;p__Ascomycota;c__Eurotiomycetes;o__Onygenales;f__Onygenaceae;g__Chrysosporium;s__Chrysosporium_pseudomerdarium
Fun53	0	1	0	0.552248	0.03	k__Fungi;p__Ascomycota;c__Orbiliomycetes;o__Orbiliales;f__Orbiliaceae;g__Arthrobotrys;s__Arthrobotrys_conoides
Fun112	0	1	0	0.703144	0.015	k__Fungi;p__Ascomycota;c__Saccharomycetes;o__Saccharomycetales;f__Saccharomycetales_fam_Incertae_sedis;g__Candida;s__Candida_sp
Fun62	0	1	0	0.687205	0.03	k__Fungi;p__Ascomycota;c__Saccharomycetes;o__Saccharomycetales;f__Saccharomycetales_fam_Incertae_sedis;g__Candida;s__Candida_subhashii
Fun5	0	1	0	0.643232	0.04	k__Fungi;p__Ascomycota;c__Saccharomycetes;o__Saccharomycetales;f__Trichomonascaceae;g__Blastobotrys;s__Blastobotrys_sp
Fun33	0	1	0	0.614689	0.045	k__Fungi;p__Ascomycota;c__Sordariomycetes;o__Sordariomycetidae_ord_Incertae_sedis;f__Annulatascaceae;g__Conlarium;s__Conlarium_sp
Fun10	1	0	0	0.734005	0.01	k__Fungi;p__Ascomycota;c__unidentified;o__unidentified;f__unidentified;g__unidentified;s__Ascomycota_sp
Fun18	1	0	0	0.684392	0.02	k__Fungi;p__Ascomycota;c__unidentified;o__unidentified;f__unidentified;g__unidentified;s__Ascomycota_sp
Fun90	1	0	0	0.59102	0.05	k__Fungi;p__Basidiomycota;c__Agaricomycetes;o__unidentified;f__unidentified;g__unidentified;s__Agaricomycetes_sp
Fun24	0	1	0	0.505986	0.045	k__Fungi;p__Glomeromycota;c__unidentified;o__unidentified;f__unidentified;g__unidentified;s__Glomeromycota_sp

## Sheet: Wheat_Root
Table S10 Associated species for the different cropping regimes in the root endosphere of wheat. WM = wheat monoculture; MI = mixed intercropping; RI = row intercropping. 0 = no indicator species; 1 = indicator species.
OTU	WM	MI	RI	stat	p.value	taxonomy
Bac107	0	0	1	0.788703	0.01	Bacteria;Actinobacteria;Actinobacteria;Corynebacteriales;Corynebacteriaceae;Corynebacterium 1;Corynebacterium appendicis
Bac162	0	1	0	0.521521	0.045	Bacteria;Bacteroidetes;Flavobacteriia;Flavobacteriales;Flavobacteriaceae;Flavobacterium;Flavobacterium sp. M762
Bac535	0	1	0	0.643625	0.035	Bacteria;Proteobacteria;Betaproteobacteria;Burkholderiales;Oxalobacteraceae;Massilia;uncultured bacterium
Bac934	0	1	0	0.607804	0.035	Bacteria;Proteobacteria;Betaproteobacteria;Nitrosomonadales;Nitrosomonadaceae;uncultured;uncultured bacterium
Fun1	0	0	1	0.683879	0.05	k__Fungi;p__Ascomycota;c__Saccharomycetes;o__Saccharomycetales;f__Dipodascaceae;g__Dipodascus;s__Dipodascus_geotrichum
Fun3	0	1	1	0.743769	0.02	k__Fungi;p__Ascomycota;c__Saccharomycetes;o__Saccharomycetales;f__Saccharomycetales_fam_Incertae_sedis;g__Candida;s__Candida_subhashii
Fun430	0	1	0	0.673813	0.05	k__Fungi;p__Ascomycota;c__Saccharomycetes;o__Saccharomycetales;f__Saccharomycetales_fam_Incertae_sedis;g__Candida;s__Candida_subhashii
Fun62	0	1	0	0.740537	0.02	k__Fungi;p__Ascomycota;c__Saccharomycetes;o__Saccharomycetales;f__Saccharomycetales_fam_Incertae_sedis;g__Candida;s__Candida_subhashii
Fun9	0	1	0	0.661978	0.04	k__Fungi;p__Basidiomycota;c__Agaricomycetes;o__Atheliales;f__Atheliaceae;g__unidentified;s__Atheliaceae_sp
Fun15	0	1	0	0.620425	0.045	k__Fungi;p__Chytridiomycota;c__Chytridiomycetes;o__Rhizophlyctidales;f__Rhizophlyctidaceae;g__Rhizophlyctis;s__Rhizophlyctis_rosea
Fun158	0	1	0	0.602959	0.05	k__Fungi;p__unidentified;c__unidentified;o__unidentified;f__unidentified;g__unidentified;s__Fungi_sp

## Sheet: FB_Root
Table S8 Associated species for the different cropping regimes in the root endosphere of faba bean. FBM = faba bean monoculture; MI = mixed intercropping; RI = row intercropping. 0 = no indicator species; 1 = indicator species.
OTU	FBM	MI	RI	stat	p.value	taxonomy
Bac114	1	0	0	0.502356	0.04	Bacteria;Actinobacteria;Actinobacteria;Micromonosporales;Micromonosporaceae;Hamadaea;Hamadaea tsunoensis
Bac105	1	0	0	0.670408	0.035	Bacteria;Actinobacteria;Actinobacteria;Propionibacteriales;Nocardioidaceae;Marmoricola;uncultured bacterium
Bac87	1	0	0	0.587557	0.04	Bacteria;Actinobacteria;Actinobacteria;Streptomycetales;Streptomycetaceae;Streptomyces;Streptomyces bungoensis
Bac237	1	0	0	0.524514	0.035	Bacteria;Bacteroidetes;Sphingobacteriia;Sphingobacteriales;env.OPS 17;uncultured bacterium
Bac121	1	0	0	0.643771	0.025	Bacteria;Bacteroidetes;Sphingobacteriia;Sphingobacteriales;Sphingobacteriaceae;Pedobacter;uncultured bacterium
Bac16	1	0	0	0.694975	0.025	Bacteria;Proteobacteria;Alphaproteobacteria;Caulobacterales;Caulobacteraceae;Asticcacaulis;uncultured Asticcacaulis sp.
Bac675	1	0	0	0.686089	0.02	Bacteria;Proteobacteria;Alphaproteobacteria;Rhizobiales;Rhizobiaceae;Shinella;uncultured bacterium
Bac236	0	0	1	0.796951	0.015	Bacteria;Proteobacteria;Alphaproteobacteria;Rhizobiales;Rhizobiales Incertae Sedis;Rhizomicrobium;uncultured bacterium
Bac71	1	0	0	0.57789	0.03	Bacteria;Proteobacteria;Alphaproteobacteria;Rhizobiales;Rhizobiales Incertae Sedis;Rhizomicrobium;uncultured bacterium
Bac495	1	0	0	0.662172	0.04	Bacteria;Proteobacteria;Alphaproteobacteria;Rhizobiales;Roseiarcaceae;Roseiarcus;uncultured bacterium
Bac457	1	0	0	0.576627	0.035	Bacteria;Proteobacteria;Alphaproteobacteria;Rhodospirillales;Rhodospirillaceae;uncultured;uncultured bacterium
Bac36	1	0	1	0.573454	0.05	Bacteria;Proteobacteria;Betaproteobacteria;Burkholderiales;Comamonadaceae;Ramlibacter;uncultured bacterium
Bac22	1	0	0	0.738342	0.01	Bacteria;Proteobacteria;Betaproteobacteria;Burkholderiales;Oxalobacteraceae;Massilia;uncultured bacterium
Bac1011	1	0	0	0.503064	0.02	Bacteria;Proteobacteria;Betaproteobacteria;Burkholderiales;Oxalobacteraceae;Massilia;uncultured Massilia sp.
Bac149	1	0	0	0.599916	0.035	Bacteria;Proteobacteria;Betaproteobacteria;Methylophilales;Methylophilaceae;Methylotenera;uncultured bacterium
Bac161	1	0	0	0.777792	0.015	Bacteria;Proteobacteria;Deltaproteobacteria;Myxococcales;P3OB-42;uncultured bacterium
Bac28	1	0	0	0.516099	0.04	Bacteria;Proteobacteria;Gammaproteobacteria;Xanthomonadales;Xanthomonadaceae;Arenimonas;uncultured bacterium
Bac829	1	0	0	0.793559	0.01	Bacteria;Proteobacteria;Gammaproteobacteria;Xanthomonadales;Xanthomonadaceae;Dokdonella;uncultured bacterium
Bac3	1	0	0	0.679944	0.02	Bacteria;Proteobacteria;Gammaproteobacteria;Xanthomonadales;Xanthomonadaceae;Rhodanobacter;uncultured gamma proteobacterium
Bac126	1	0	0	0.63244	0.035	Bacteria;Proteobacteria;Gammaproteobacteria;Xanthomonadales;Xanthomonadales Incertae Sedis;uncultured;uncultured bacterium
Bac737	1	0	0	0.47901	0.035	Bacteria;Verrucomicrobia;OPB35 soil group;bacterium RS28G
Fun16	0	1	0	0.791043	0.025	k__Fungi;p__Ascomycota;c__Leotiomycetes;o__Leotiomycetes_ord_Incertae_sedis;f__Leotiomycetes_fam_Incertae_sedis;g__Geomyces;s__Geomyces_sp
Fun3	0	1	1	0.829063	0.005	k__Fungi;p__Ascomycota;c__Saccharomycetes;o__Saccharomycetales;f__Saccharomycetales_fam_Incertae_sedis;g__Candida;s__Candida_subhashii
Fun430	0	1	1	0.615124	0.045	k__Fungi;p__Ascomycota;c__Saccharomycetes;o__Saccharomycetales;f__Saccharomycetales_fam_Incertae_sedis;g__Candida;s__Candida_subhashii
Fun10	0	1	0	0.675305	0.015	k__Fungi;p__Ascomycota;c__unidentified;o__unidentified;f__unidentified;g__unidentified;s__Ascomycota_sp
Fun1096	0	1	0	0.742204	0.04	k__Fungi;p__Ascomycota;c__unidentified;o__unidentified;f__unidentified;g__unidentified;s__Ascomycota_sp
Fun461	1	0	0	0.612518	0.025	k__Fungi;p__Zygomycota;c__Mucoromycotina_cls_Incertae_sedis;o__Mucorales;f__Rhizopodaceae;g__Rhizopus;s__Rhizopus_arrhizus

## Sheet: Wheat_Leaf
Table S8 Associated species for the different cropping regimes in the leaf endosphere of wheat. WM = wheat monoculture; MI = mixed intercropping; RI = row intercropping. 0 = no indicator species; 1 = indicator species.
OTU	WM	MI	RI	stat	p.value	taxonomy
Bac7	0	0	1	0.646424	0.045	Bacteria;Firmicutes;Bacilli;Bacillales;Staphylococcaceae;Staphylococcus;uncultured bacterium
Fun8	1	0	0	0.570611	0.05	k__Fungi;p__Ascomycota;c__Leotiomycetes;o__Helotiales;f__Helotiales_fam_Incertae_sedis;g__Trichosporiella;s__Trichosporiella_sp
Fun489	0	1	0	0.629038	0.05	k__Fungi;p__Ascomycota;c__Leotiomycetes;o__Leotiomycetes_ord_Incertae_sedis;f__Myxotrichaceae;g__Gymnostellatospora;s__Gymnostellatospora_japonica
Fun5	1	0	0	0.678053	0.015	k__Fungi;p__Ascomycota;c__Saccharomycetes;o__Saccharomycetales;f__Trichomonascaceae;g__Blastobotrys;s__Blastobotrys_sp
Fun1096	0	1	0	0.797202	0.01	k__Fungi;p__Ascomycota;c__unidentified;o__unidentified;f__unidentified;g__unidentified;s__Ascomycota_sp
Fun185	1	0	0	0.755851	0.01	k__Fungi;p__Basidiomycota;c__Tremellomycetes;o__Cystofilobasidiales;f__Cystofilobasidiaceae;g__Guehomyces;s__Guehomyces_pullulans
Fun6	1	0	0	0.712906	0.02	k__Fungi;p__Basidiomycota;c__Tremellomycetes;o__Trichosporonales;f__Trichosporonaceae;g__Trichosporon;s__Trichosporon_dehoogii
Fun458	0	1	0	0.450754	0.01	k__Fungi;p__unidentified;c__unidentified;o__unidentified;f__unidentified;g__unidentified;s__Fungi_sp
Fun4	1	0	0	0.459991	0.01	k__Fungi;p__Zygomycota;c__Mucoromycotina_cls_Incertae_sedis;o__Mucorales;f__Rhizopodaceae;g__Rhizopus;s__Rhizopus_arrhizus

## Sheet: FB_Leaf
Table S8 Associated species for the different cropping regimes in the leaf endosphere of faba bean. FBM = faba bean monoculture; MI = mixed intercropping; RI = row intercropping. 0 = no indicator species; 1 = indicator species.
OTU	FBM	MI	RI	stat	p.value	Taxonomy
Bac51	1	0	0	0.772059	0.04	Bacteria;Actinobacteria;Actinobacteria;Micrococcales;Cellulomonadaceae;Cellulomonas;uncultured bacterium
Bac130	0	1	0	0.636095	0.025	Bacteria;Proteobacteria;Betaproteobacteria;Burkholderiales;Comamonadaceae;Aquabacterium;uncultured soil bacterium
Bac125	1	0	0	0.768152	0.04	Bacteria;Proteobacteria;Gammaproteobacteria;Pseudomonadales;Moraxellaceae;Acinetobacter;uncultured bacterium
Bac525	0	1	0	0.658341	0.025	Bacteria;Proteobacteria;Gammaproteobacteria;Pseudomonadales;Moraxellaceae;Enhydrobacter;Moraxella osloensis
Fun1	1	0	0	0.877237	0.005	k__Fungi;p__Ascomycota;c__Saccharomycetes;o__Saccharomycetales;f__Dipodascaceae;g__Dipodascus;s__Dipodascus_geotrichum
