# Supplementary material for: The Effects of Cropping Regimes on Fungal and Bacterial Communities of Wheat and Faba Bean in a Greenhouse Pot Experiment Differ between Plant Species and Compartment
Source: Front Microbiol. 2017 May 29;8:902. doi: 10.3389/fmicb.2017.00902 (PMC5447230; doi:10.3389/fmicb.2017.00902)
Supplement: Supplementary file 11 [file Table11.XLS]

## Sheet: Tabelle1
Table S11 Number of positive and negative interactions between bacteria and/or fungi. Bacteria-bacteria, fungi-fungi and bacteria-fungi interactions are shown. Values in brackets are relative abundances with respect to all interactions observed in each subset. Abbreviations: FBM, faba bean in monoculture; WM, wheat in monoculture; MI, mixed intercropping; RI, row intercropping. Note: some taxa we…
	Number of positive interaction			Number of negative interactions
	Bacteria	Fungi	Bacteria:Fungi	Bacteria	Fungi	Bacteria:Fungi
Faba bean bulk soil
FBM	10691 (94%)	364 (83%)	2307 (75%)	635 (6%)	73 (17%)	758 (25%)
RI	8027 (96%)	575 (84%)	2258 (86%)	303 (4%)	108 (16%)	380 (14%)
MI	11643 (89%)	669 (81%)	3906 (84%)	1442 (11%)	157 (19%)	749 (16%)
Wheat bulk soil
WM	14947 (90%)	332 (83%)	2389 (79%)	1656 (10%)	69 (17%)	641 (21%)
RI	8027 (96%)	575 (84%)	2258 (86%)	303 (4%)	108 (16%)	380 (14%)
MI	11643 (89%)	669 (81%)	3906 (84%)	1442 (11%)	157 (19%)	749 (16%)
Faba bean rhizosphere
FBM	18591 (87%)	302 (91%)	1738 (75%)	2667 (13%)	31 (9%)	588 (25%)
RI	24993 (98%)	256 (90%)	3569 (93%)	468 (2%)	28 (10%)	279 (7%)
MI	7036 (79%)	465 (91%)	2910 (83%)	1880 (21%)	48 (9%)	601 (17%)
Wheat rhizosphere
WM	7942 (86%)	468 (86%)	2842 (77%)	1318 (14%)	79 (14%)	839 (23%)
RI	8460 (87%)	414 (87%)	2101 (78%)	1310 (13%)	64 (13%)	603 (22%)
MI	12198 (90%)	477 (73%)	4002 (82%)	1406 (10%)	176 (27%)	904 (18%)
Faba bean roots
FBM	7395 (99%)	727 (98%)	802 (90%)	106 (1%)	14 (2%)	85 (10%)
RI	3200 (96%)	906 (94%)	4131 (90%)	139 (4%)	53 (6%)	440 (10%)
MI	1325 (99%)	179 (93%)	768 (91%)	17 (1%)	14 (7%)	77 (9%)
Wheat roots
WM	5068 (92%)	131 (99%)	1028 (92%)	456 (8%)	1 (1%)	89 (8%)
RI	6601 (92%)	281 (86%)	2207 (87%)	569 (8%)	45 (14%)	340 (13%)
MI	6533 (95%)	315 (88%)	2127 (87%)	372 (5%)	42 (12%)	325 (13%)
Faba bean leaves
FBM	293 (85%)	NA	NA	51 (15%)	NA	NA
RI	231 (91%)	115 (86%)	254 (84%)	22 (9%)	19 (14%)	48 (16%)
MI	NA	166 (98%)	490 (96%)	NA	4 (2%)	NA
Wheat leaves
WM	183 (99%)	378 (88%)	259 (88%)	1 (1 %)	51 (12%)	35 (12%)
RI	45 (94%)	56 (85%)	64 (72%)	3 (6%)	10 (15%)	25 (28%)
MI	103 (96%)	303 (95%)	105 (91%)	4 (4%)	15 (5%)	10 (9%)
