# Supplementary material for: The Effects of Cropping Regimes on Fungal and Bacterial Communities of Wheat and Faba Bean in a Greenhouse Pot Experiment Differ between Plant Species and Compartment
Source: Front Microbiol. 2017 May 29;8:902. doi: 10.3389/fmicb.2017.00902 (PMC5447230; doi:10.3389/fmicb.2017.00902)
Supplement: Supplementary file 12 [file DataSheet1.zip]

Archive with 95 entries (89 files):
- R_code/
- R_code/.DS_Store
- R_code/._.DS_Store
- R_code/._AlphaDiversity
- R_code/._AssociatedOtus
- R_code/._BetaDiversity
- R_code/._CoOc
- R_code/._HeatmapStatAnalysis
- R_code/._Rcode.zip
- R_code/._ReadMe.txt
- R_code/AlphaDiversity/
- R_code/AlphaDiversity/._AlphaDiversityCalc.R
- R_code/AlphaDiversity/._AlphaDiversityStat.R
- R_code/AlphaDiversity/._Bacteria_alpha_diversity.txt
- R_code/AlphaDiversity/._Bacteria_otu_table_tax.txt
- R_code/AlphaDiversity/AlphaDiversityCalc.R
- R_code/AlphaDiversity/AlphaDiversityStat.R
- R_code/AlphaDiversity/Bacteria_alpha_diversity.txt
- R_code/AlphaDiversity/Bacteria_otu_table_tax.txt
- R_code/AssociatedOtus/
- R_code/AssociatedOtus/._AssociatedOtus.R
- R_code/AssociatedOtus/._Bacteria_otu_table_tax.txt
- R_code/AssociatedOtus/AssociatedOtus.R
- R_code/AssociatedOtus/Bacteria_otu_table_tax.txt
- R_code/BetaDiversity/
- R_code/BetaDiversity/._Bacteria.svg
- R_code/BetaDiversity/._Bacteria_otu_table_tax.txt
- R_code/BetaDiversity/._Bacteria_subsampled.txt
- R_code/BetaDiversity/._BetaDiversity.R
- R_code/BetaDiversity/Bacteria_otu_table_tax.txt
- R_code/BetaDiversity/Bacteria_subsampled.txt
- R_code/BetaDiversity/BetaDiversity.R
- R_code/CoOc/
- R_code/CoOc/.Rhistory
- R_code/CoOc/._Bacteria.R
- R_code/CoOc/._BacteriaFungi.R
- R_code/CoOc/._Bacteria_otu_table_tax.txt
- R_code/CoOc/._Both_Interactions.txt
- R_code/CoOc/._Fungi.R
- R_code/CoOc/._Fungi_Interactions.txt
- R_code/CoOc/._Fungi_otu_table_tax.txt
- R_code/CoOc/Bacteria.R
- R_code/CoOc/BacteriaFungi.R
- R_code/CoOc/Bacteria_otu_table_tax.txt
- R_code/CoOc/Fungi.R
- R_code/CoOc/Fungi_otu_table_tax.txt
- R_code/HeatmapStatAnalysis/
- R_code/HeatmapStatAnalysis/.DS_Store
- R_code/HeatmapStatAnalysis/.RData
- R_code/HeatmapStatAnalysis/.Rhistory
- R_code/HeatmapStatAnalysis/._.DS_Store
- R_code/HeatmapStatAnalysis/._Bacteria_Actinobacteria_Propionibacterium.txt
- R_code/HeatmapStatAnalysis/._Bacteria_Bacteroidetes_Chitinophaga.txt
- R_code/HeatmapStatAnalysis/._Bacteria_Firmicutes_Staphylococcus.txt
- R_code/HeatmapStatAnalysis/._Bacteria_otu_table_tax.txt
- R_code/HeatmapStatAnalysis/._Bacteria_Proteobacteria_Acinetobacter.txt
- R_code/HeatmapStatAnalysis/._Bacteria_Proteobacteria_Aquabacterium.txt
- R_code/HeatmapStatAnalysis/._Bacteria_Proteobacteria_Burkholderia-Paraburkholderia.txt
- R_code/HeatmapStatAnalysis/._Bacteria_Proteobacteria_Luteibacter.txt
- R_code/HeatmapStatAnalysis/._Bacteria_Proteobacteria_Massilia.txt
- R_code/HeatmapStatAnalysis/._Bacteria_Proteobacteria_Paracoccus.txt
- R_code/HeatmapStatAnalysis/._Bacteria_Proteobacteria_Pelomonas.txt
- R_code/HeatmapStatAnalysis/._Bacteria_Proteobacteria_Pseudomonas.txt
- R_code/HeatmapStatAnalysis/._Bacteria_Proteobacteria_Pseudoxanthomonas.txt
- R_code/HeatmapStatAnalysis/._Bacteria_Proteobacteria_Ralstonia.txt
- R_code/HeatmapStatAnalysis/._Bacteria_Proteobacteria_Rhizobium.txt
- R_code/HeatmapStatAnalysis/._Bacteria_Proteobacteria_Rhodanobacter.txt
- R_code/HeatmapStatAnalysis/._Bacteria_Proteobacteria_Tepidimonas.txt
- R_code/HeatmapStatAnalysis/._Bacteria_Proteobacteria_uncultured.txt
- R_code/HeatmapStatAnalysis/._Fungi_p__Ascomycota_s__Arthrobotrys_conoides.txt
- R_code/HeatmapStatAnalysis/._Fungi_p__Ascomycota_s__Ascomycota_sp.txt
- R_code/HeatmapStatAnalysis/._Fungi_p__Ascomycota_s__Blastobotrys_sp.txt
- R_code/HeatmapStatAnalysis/._Fungi_p__Ascomycota_s__Blumeria_graminis.txt
- R_code/HeatmapStatAnalysis/._Fungi_p__Ascomycota_s__Candida_subhashii.txt
- R_code/HeatmapStatAnalysis/._Fungi_p__Ascomycota_s__Chrysosporium_pseudomerdarium.txt
- R_code/HeatmapStatAnalysis/._Fungi_p__Ascomycota_s__Dipodascus_geotrichum.txt
- R_code/HeatmapStatAnalysis/._Fungi_p__Ascomycota_s__Geomyces_sp.txt
- R_code/HeatmapStatAnalysis/._Fungi_p__Ascomycota_s__Goidanichiella_sphaerospora.txt
- R_code/HeatmapStatAnalysis/._Fungi_p__Ascomycota_s__Mycosphaerella_tassiana.txt
- R_code/HeatmapStatAnalysis/._Fungi_p__Ascomycota_s__Pseudogymnoascus_roseus.txt
- R_code/HeatmapStatAnalysis/._Fungi_p__Ascomycota_s__Talaromyces_derxii.txt
- R_code/HeatmapStatAnalysis/._Fungi_p__Ascomycota_s__Trichosporiella_sp.txt
- R_code/HeatmapStatAnalysis/._Fungi_p__Basidiomycota_s__Agaricomycetes_sp.txt
- R_code/HeatmapStatAnalysis/._Fungi_p__Basidiomycota_s__Atheliaceae_sp.txt
- R_code/HeatmapStatAnalysis/._Fungi_p__Basidiomycota_s__Bensingtonia_musae.txt
- R_code/HeatmapStatAnalysis/._Fungi_p__Basidiomycota_s__Trichosporon_dehoogii.txt
- R_code/HeatmapStatAnalysis/._Fungi_p__Chytridiomycota_s__Rhizophlyctis_rosea.txt
- R_code/HeatmapStatAnalysis/._Fungi_p__Glomeromycota_s__Glomeromycota_sp.txt
- R_code/HeatmapStatAnalysis/._Fungi_p__unidentified_s__Fungi_sp.txt
- R_code/HeatmapStatAnalysis/._Fungi_p__Zygomycota_s__Rhizopus_arrhizus.txt
- R_code/HeatmapStatAnalysis/Bacteria_otu_table_tax.txt
- R_code/HeatmapStatAnalysis/Fungi_otu_table_tax.txt
- R_code/HeatmapStatAnalysis/Skript_Bacteria.R
- R_code/HeatmapStatAnalysis/Skript_Fungi.R
- R_code/ReadMe.txt
