# Supplementary material for: The Effects of Cropping Regimes on Fungal and Bacterial Communities of Wheat and Faba Bean in a Greenhouse Pot Experiment Differ between Plant Species and Compartment
Source: Front Microbiol. 2017 May 29;8:902. doi: 10.3389/fmicb.2017.00902 (PMC5447230; doi:10.3389/fmicb.2017.00902)
Supplement: Supplementary file 12 [file DataSheet1.zip › R_code/AlphaDiversity/AlphaDiversityCalc.R]

library(vegan)
library(drc)

TAB = read.delim("Bacteria_otu_table_tax.txt", row.names = 1)
TAB2 = TAB[,-109]

sort(colSums(TAB2))
SIZE = 276

TAB3 = TAB2[,which(colSums(TAB2) >= SIZE)]
rowSums(ifelse(TAB3>0,1,0))
sum(rowSums(TAB3))

RICHNESS = NULL
DIVERSITY = NULL
MMF = NULL
for(i in 1:10)
{
  print(i)
  SUB = rrarefy(x = t(TAB3), sample = SIZE)
  RICHNESS = rbind(RICHNESS, specnumber(SUB))
  DIVERSITY = rbind(DIVERSITY, exp(diversity(SUB)))
  MM = rarecurve(SUB, step=floor(SIZE / 20), sample=SIZE) 
  lMMF = NULL
  for(j in 1:dim(SUB)[1])# geht jedes item in sub durch, wof?r steht die [1]? erste Liste?
  {
    S = as.numeric(attributes(MM[[1]])$Subsample)# turns first mm in list into a numeric
    v = as.numeric(MM[[j]][1:length(MM[[1]])])# wird auch numerisch, aber was?
    if (sum(v) == length(v)) v[length(v)] = v[length(v)] + 1
    model.drm <- drm (v ~ S, fct = MM.2())# was passiert hier? Verstehe den syntax nicht.
    model.drm
    lMMF = c(lMMF, model.drm$coefficients[1])
  }
  MMF = rbind(MMF,lMMF)
}

RICHNESS_MEAN = apply(RICHNESS,2,mean)
RICHNESS_SD = apply(RICHNESS,2,sd)
DIVERSITY_MEAN = log(apply(DIVERSITY,2,mean)) 
DIVERSITY_SD = apply(log(DIVERSITY),2,sd)
DIVERSITY2_MEAN = apply(DIVERSITY,2,mean)
DIVERSITY2_SD = apply(DIVERSITY,2,sd)

MMF_MEAN = apply(MMF,2,mean)
MMF_MEAN
MMF_SD = apply(MMF,2,sd)
MMF_SD
COVERAGE = RICHNESS_MEAN/MMF_MEAN
COVERAGE[which(COVERAGE > 1)] = 1
mean(COVERAGE)

AD = data.frame(Richness = RICHNESS_MEAN, Richness_sd = RICHNESS_SD, Shannon = DIVERSITY_MEAN, Shannon_sd = DIVERSITY_MEAN, EffNumberOfSpecies = DIVERSITY2_MEAN, EffNumberOfSpecies_sd = DIVERSITY2_SD, MichaelisMentenFit = MMF_MEAN, MichaelisMentenFit_sd = MMF_SD, Coverage=COVERAGE)
write.table(AD, file = "Bacteria_alpha_diversity.txt", quote = F, sep = "\t", dec = ".", row.names = T, col.names = T)
