# Supplementary material for: The Effects of Cropping Regimes on Fungal and Bacterial Communities of Wheat and Faba Bean in a Greenhouse Pot Experiment Differ between Plant Species and Compartment
Source: Front Microbiol. 2017 May 29;8:902. doi: 10.3389/fmicb.2017.00902 (PMC5447230; doi:10.3389/fmicb.2017.00902)
Supplement: Supplementary file 12 [file DataSheet1.zip › R_code/AlphaDiversity/AlphaDiversityStat.R]

TAB = read.delim("Bacteria_alpha_diversity.txt")

C = NULL
M = NULL
R = NULL
P = NULL
for(i in strsplit(gsub(row.names(TAB), pattern = "Bacteria.", replacement = ""), split = "_"))
{
  P = c(P, i[1])
  M = c(M, i[2])
  R = c(R, i[3])
  C = c(C, i[4])
}
C
M
R
P

V1 = paste(P, C)
V2 = V1[-grep(V1, pattern = "Bs")]

for(i in unique(V2))
{
  j = which(V1 == i)
  l = kruskal.test(x = TAB$Richness[j], g = as.factor(M[j]))
  cat(i, "\tP=", l$p.value, "\n")
  if(l$p.value <= 0.1)
  {
    l2 = pairwise.wilcox.test(x = TAB$Richness[j], g = as.factor(M[j]), p.adjust.method = "none")
    cat("MOvsMI P=", l2$p.value[1,1], "\tMOvsRI P=", l2$p.value[2,2], "\tMIvsRI P=", l2$p.value[2,1], "\n")
  }
}

j = grep(V1, pattern = "Bs") [c(1:5,11:20)]
l = kruskal.test(x = TAB$Richness[j], g = as.factor(M[j]))
cat("FB Bs", "\tP=", l$p.value, "\n")
if(l$p.value <= 0.1)
{
  l2 = pairwise.wilcox.test(x = TAB$Richness[j], g = as.factor(M[j]), p.adjust.method = "none")
  cat("MOvsMI P=", l2$p.value[1,1], "\tMOvsRI P=", l2$p.value[2,2], "\tMIvsRI P=", l2$p.value[2,1], "\n")
}
j = grep(V1, pattern = "Bs") [c(6:20)]
l = kruskal.test(x = TAB$Richness[j], g = as.factor(M[j]))
cat("W Bs", "\tP=", l$p.value, "\n")
if(l$p.value <= 0.1)
{
  l2 = pairwise.wilcox.test(x = TAB$Richness[j], g = as.factor(M[j]), p.adjust.method = "none")
  cat("MOvsMI P=", l2$p.value[1,1], "\tMOvsRI P=", l2$p.value[2,2], "\tMIvsRI P=", l2$p.value[2,1], "\n")
}

for(i in unique(V2))
{
  j = which(V1 == i)
  l = kruskal.test(x = TAB$Shannon[j], g = as.factor(M[j]))
  cat(i, "\tP=", l$p.value, "\n")
  if(l$p.value <= 0.1)
  {
    l2 = pairwise.wilcox.test(x = TAB$Shannon[j], g = as.factor(M[j]), p.adjust.method = "none")
    cat("MOvsMI P=", l2$p.value[1,1], "\tMOvsRI P=", l2$p.value[2,2], "\tMIvsRI P=", l2$p.value[2,1], "\n")
  }
}

j = grep(V1, pattern = "Bs") [c(1:5,11:20)]
l = kruskal.test(x = TAB$Shannon[j], g = as.factor(M[j]))
cat("FB Bs", "\tP=", l$p.value, "\n")
if(l$p.value <= 0.1)
{
  l2 = pairwise.wilcox.test(x = TAB$Shannon[j], g = as.factor(M[j]), p.adjust.method = "none")
  cat("MOvsMI P=", l2$p.value[1,1], "\tMOvsRI P=", l2$p.value[2,2], "\tMIvsRI P=", l2$p.value[2,1], "\n")
}
j = grep(V1, pattern = "Bs") [c(6:20)]
l = kruskal.test(x = TAB$Shannon[j], g = as.factor(M[j]))
cat("W Bs", "\tP=", l$p.value, "\n")
if(l$p.value <= 0.1)
{
  l2 = pairwise.wilcox.test(x = TAB$Shannon[j], g = as.factor(M[j]), p.adjust.method = "none")
  cat("MOvsMI P=", l2$p.value[1,1], "\tMOvsRI P=", l2$p.value[2,2], "\tMIvsRI P=", l2$p.value[2,1], "\n")
}

for(i in unique(V2))
{
  j = which(V1 == i)
  l = kruskal.test(x = TAB$EffNumberOfSpecies[j], g = as.factor(M[j]))
  cat(i, "\tP=", l$p.value, "\n")
  if(l$p.value <= 0.1)
  {
    l2 = pairwise.wilcox.test(x = TAB$EffNumberOfSpecies[j], g = as.factor(M[j]), p.adjust.method = "none")
    cat("MOvsMI P=", l2$p.value[1,1], "\tMOvsRI P=", l2$p.value[2,2], "\tMIvsRI P=", l2$p.value[2,1], "\n")
  }
}

j = grep(V1, pattern = "Bs") [c(1:5,11:20)]
l = kruskal.test(x = TAB$EffNumberOfSpecies[j], g = as.factor(M[j]))
cat("FB Bs", "\tP=", l$p.value, "\n")
if(l$p.value <= 0.1)
{
  l2 = pairwise.wilcox.test(x = TAB$EffNumberOfSpecies[j], g = as.factor(M[j]), p.adjust.method = "none")
  cat("MOvsMI P=", l2$p.value[1,1], "\tMOvsRI P=", l2$p.value[2,2], "\tMIvsRI P=", l2$p.value[2,1], "\n")
}
j = grep(V1, pattern = "Bs") [c(6:20)]
l = kruskal.test(x = TAB$EffNumberOfSpecies[j], g = as.factor(M[j]))
cat("W Bs", "\tP=", l$p.value, "\n")
if(l$p.value <= 0.1)
{
  l2 = pairwise.wilcox.test(x = TAB$EffNumberOfSpecies[j], g = as.factor(M[j]), p.adjust.method = "none")
  cat("MOvsMI P=", l2$p.value[1,1], "\tMOvsRI P=", l2$p.value[2,2], "\tMIvsRI P=", l2$p.value[2,1], "\n")
}
