# Supplementary material for: The Effects of Cropping Regimes on Fungal and Bacterial Communities of Wheat and Faba Bean in a Greenhouse Pot Experiment Differ between Plant Species and Compartment
Source: Front Microbiol. 2017 May 29;8:902. doi: 10.3389/fmicb.2017.00902 (PMC5447230; doi:10.3389/fmicb.2017.00902)
Supplement: Supplementary file 12 [file DataSheet1.zip › R_code/AlphaDiversity/Bacteria_alpha_diversity.txt]

Richness	Richness_sd	Shannon	Shannon_sd	EffNumberOfSpecies	EffNumberOfSpecies_sd	MichaelisMentenFit	MichaelisMentenFit_sd	Coverage
Bacteria.FB_MI_1_Lv	10.7	1.49443411809733	2.16653148595661	2.16653148595661	8.72795843235174	1.74728819276563	23.6322809098367	6.90143687256095	0.452770515077376
Bacteria.FB_MI_1_Rt	6.1	0.994428926011753	1.49536617978431	1.49536617978431	4.46096977075236	0.840810760966902	8.68699358802738	2.23794551663481	0.702199205995405
Bacteria.FB_MI_1_Rz	8.3	1.94650684275419	1.52997264376606	1.52997264376606	4.61805048810226	1.55249606096113	21.6099507685551	9.61782474609472	0.384082318784244
Bacteria.FB_MI_2_Lv	4.4	0.516397779494322	1.07745752617003	1.07745752617003	2.93720228976775	0.423251765822234	5.56374641898475	1.00277954659918	0.790834029564362
Bacteria.FB_MI_2_Rt	6.3	1.41813649241218	1.45082749564913	1.45082749564913	4.26664368386634	0.75030315069295	10.0075639225639	4.57318923888786	0.629523833047471
Bacteria.FB_MI_2_Rz	7.6	2.06559111797729	1.4319666713767	1.4319666713767	4.18692540649478	1.74550788785993	18.1504817557038	9.25540452175815	0.418721668234051
Bacteria.FB_MI_3_Lv	9.2	1.54919333848297	1.92301419902962	1.92301419902962	6.84154921239935	1.59514485099455	18.6902358855121	6.35200172691049	0.49223562807634
Bacteria.FB_MI_3_Rt	2.1	0.994428926011753	0.288708704829867	0.288708704829867	1.33470287939399	0.321497332735357	2.73019403110661	1.19965510747836	0.769176101065909
Bacteria.FB_MI_3_Rz	8.3	1.49443411809733	1.54573461518827	1.54573461518827	4.69141674744535	1.09440670262534	20.3581794297968	8.56240221105115	0.407698538497597
Bacteria.FB_MI_4_Rt	11.3	1.33749350984926	2.22766599544898	2.22766599544898	9.27818546090365	1.61222663196385	27.0524315645568	8.83246138281469	0.41770736848679
Bacteria.FB_MI_4_Rz	10	1.56347191994114	1.94002230971448	1.94002230971448	6.95890622011634	1.54861276468891	26.3874172540602	12.2881396641964	0.37896850243884
Bacteria.FB_MI_5_Lv	4.4	1.07496769977314	1.11847841335179	1.11847841335179	3.06019430817472	0.655199176079274	5.53674786834418	1.9115645672682	0.794690331693913
Bacteria.FB_MI_5_Rt	3.2	1.13529242439509	0.578527977834604	0.578527977834604	1.78341127668066	0.559399791331125	4.25884782335718	1.72967343691413	0.751376929330499
Bacteria.FB_MI_5_Rz	10.9	1.52388392675499	2.03279971204456	2.03279971204456	7.63543347701505	1.60133667352656	31.5169785818943	13.8220940071237	0.345845334497317
Bacteria.FB_MO_1_Bs	7.5	2.06827894099848	1.42450740037052	1.42450740037052	4.15581018790166	1.48984341170163	17.6865215803606	8.47979801503951	0.424051725825394
Bacteria.FB_MO_1_Lv	3.6	1.42984070596848	0.618440427322169	0.618440427322169	1.85603116799205	0.426123314959135	5.68859144425865	3.34285372916892	0.632845588451143
Bacteria.FB_MO_1_Rz	15.2	1.68654808542314	2.56900582446124	2.56900582446124	13.0528411727748	2.58026378485564	96.1755138909907	92.5778151503512	0.158044385572281
Bacteria.FB_MO_2_Bs	3.9	0.994428926011753	0.626652724813663	0.626652724813663	1.87133620684662	0.436626297579079	5.90406683702882	2.35006391587225	0.660561627714
Bacteria.FB_MO_2_Lv	5.1	1.59513148186739	1.10881460551034	1.10881460551034	3.03076361375279	0.750229229189357	8.17221537781883	4.63550378833411	0.624065784394585
Bacteria.FB_MO_2_Rt	9.4	1.89736659610103	1.94451647198099	1.94451647198099	6.99025105549794	1.48791482646034	20.0913325779375	8.73631774781077	0.467863441289217
Bacteria.FB_MO_2_Rz	6.4	1.64654520469713	1.1596686266216	1.1596686266216	3.18887639227086	1.15422487985871	13.5971353919301	6.34255196102741	0.470687377563246
Bacteria.FB_MO_3_Bs	7.6	1.26491106406735	1.41067789747377	1.41067789747377	4.09873298324287	0.943638954007059	17.6311689807204	5.80839568204507	0.431054798936507
Bacteria.FB_MO_3_Lv	4.3	1.25166555703457	1.09836677537836	1.09836677537836	2.99926355053852	0.63705697154382	5.55222285848871	2.46814704253378	0.774464590056178
Bacteria.FB_MO_3_Rt	11.4	1.50554530541816	2.21520142931246	2.21520142931246	9.16325467381625	1.8562029015574	28.7187303757665	11.9340067313636	0.396953481259032
Bacteria.FB_MO_3_Rz	9.8	1.98885785202351	1.77902319229717	1.77902319229717	5.92406691723987	1.98845281243738	29.5708479239094	11.997188365091	0.33140747350962
Bacteria.FB_MO_4_Bs	5.8	1.54919333848297	1.14408863466624	1.14408863466624	3.1395787493619	0.97231682687355	10.4379188911358	5.36528334517429	0.555666322041027
Bacteria.FB_MO_4_Lv	7.5	1.43372087784044	1.54526205784269	1.54526205784269	4.68920030773884	1.19686904736235	14.4210140707731	5.49408860176794	0.520074383340362
Bacteria.FB_MO_4_Rt	12.9	1.72884033065199	2.39369882183965	2.39369882183965	10.9539357602157	2.11419890019041	39.9779832304994	17.572452508506	0.322677607962938
Bacteria.FB_MO_4_Rz	10.6	2.54732975660571	2.01760006081328	2.01760006081328	7.52025510417043	2.58754499280963	31.1609392696909	16.2983226160289	0.340169463707733
Bacteria.FB_MO_5_Bs	4.8	1.47572957474524	0.896045277801454	0.896045277801454	2.4498952726882	0.777952567900499	8.04167033963092	4.03030574565359	0.59689091908489
Bacteria.FB_MO_5_Lv	4.2	0.788810637746616	1.01493885365045	1.01493885365045	2.7591946775358	0.50784274191803	5.22927692615491	1.27990690240161	0.803170315764528
Bacteria.FB_MO_5_Rt	7.2	1.68654808542314	1.67277218363769	1.67277218363769	5.32691453271462	1.27951554887606	11.7346841417771	4.77467706548198	0.613565726440563
Bacteria.FB_MO_5_Rz	10.1	2.33095116493961	1.84930254337422	1.84930254337422	6.35538537083102	2.16062471018087	32.1902226828135	16.6814497648717	0.313759867383348
Bacteria.FB_RI_1_Lv	7	1.9436506316151	1.5313208444665	1.5313208444665	4.62428074588026	1.55071832730996	12.3392507644458	5.21202751579125	0.567295383944196
Bacteria.FB_RI_1_Rt	4.3	1.33749350984926	0.845136117623534	0.845136117623534	2.32829471494537	0.465537977407536	6.53910472931571	3.11213497881317	0.657582372204945
Bacteria.FB_RI_1_Rz	8.8	1.61932770686548	1.65696136669112	1.65696136669112	5.24335398313622	1.12184035267803	21.8028257929177	8.44435976258097	0.403617406458319
Bacteria.FB_RI_2_Lv	4.8	0.918936583472681	1.02558820361517	1.02558820361517	2.78873532243064	0.81667700301334	6.96968341873372	1.89283908733193	0.688696991185876
Bacteria.FB_RI_2_Rt	10.3	1.76698110409314	2.09084470285366	2.09084470285366	8.09174740041439	1.99130702597488	22.6457655046482	8.33490728765513	0.454831169115739
Bacteria.FB_RI_2_Rz	10.4	2.11869981094276	1.89739397519285	1.89739397519285	6.66849351897159	2.79062919946339	32.7859559093817	12.437800676272	0.31720899121395
Bacteria.FB_RI_3_Lv	4	0.816496580927726	0.747203093676666	0.747203093676666	2.11108723847747	0.363714657276102	5.68789550459883	1.918130231636	0.703247799957978
Bacteria.FB_RI_3_Rt	8.9	1.44913767461894	1.88845468240138	1.88845468240138	6.60914755360657	1.143589732902	16.9312424072601	5.53112758586366	0.525655459057376
Bacteria.FB_RI_3_Rz	2.5	1.08012344973464	0.346058213830645	0.346058213830645	1.41348489779314	0.34397665004478	3.26072600939394	1.55258142165247	0.766700419721762
Bacteria.FB_RI_4_Lv	4.3	1.25166555703457	1.07129335734106	1.07129335734106	2.9191525668912	0.675806998061797	5.50740040030134	2.59005255091557	0.780767637625317
Bacteria.FB_RI_4_Rt	6.9	1.96920739836559	1.60278338541081	1.60278338541081	4.96683782654909	1.4878434559475	11.3323344198388	5.27536971773968	0.608877195498271
Bacteria.FB_RI_4_Rz	8.8	2.57336787541584	1.69617722306357	1.69617722306357	5.45306165807204	2.20530704719396	23.1365483236062	14.2961104216305	0.380350598408897
Bacteria.FB_RI_5_Lv	4.7	0.948683298050514	1.00696334628864	1.00696334628864	2.73727622165916	0.651456945106019	6.74951021888834	2.13641523600493	0.696346823336479
Bacteria.FB_RI_5_Rt	9.8	2.14993539954628	2.00026788252121	2.00026788252121	7.39103576305466	1.89261035277347	21.5240962976427	8.4309476487922	0.455303668246146
Bacteria.FB_RI_5_Rz	9.7	2.26323269290239	1.77853909565068	1.77853909565068	5.92119979035089	1.84764726362064	29.8069358818091	13.9340766713685	0.325427613172403
Bacteria.W_MI_1_Lv	7	2	1.66368713926241	1.66368713926241	5.27873845008858	1.81705790732258	11.2992979206578	5.68689985621673	0.61950751711771
Bacteria.W_MI_1_Rt	5.4	1.50554530541816	1.01256728762518	1.01256728762518	2.75265881835555	0.834372489092644	9.89941063498989	4.86924316594938	0.545487019289156
Bacteria.W_MI_1_Rz	13.6	2.06559111797729	2.37967936378858	2.37967936378858	10.8014389761658	2.87927115111583	64.1706427186603	48.4327839708187	0.211934919518037
Bacteria.W_MI_2_Lv	6.4	0.966091783079296	1.51341907875252	1.51341907875252	4.54223453253908	0.984814826487006	9.61041507446078	2.26989247880611	0.665944181433713
Bacteria.W_MI_2_Rt	5.7	1.70293863659264	1.32670575175532	1.32670575175532	3.76860818559299	0.951770713595712	8.68781139599086	4.99074721333553	0.656091590872974
Bacteria.W_MI_2_Rz	7.4	1.17378779077727	1.32710698268708	1.32710698268708	3.77012057115438	0.935583399815244	17.184499287542	5.17708645516778	0.430620635270105
Bacteria.W_MI_3_Lv	5.7	0.483045891539648	1.58635148863094	1.58635148863094	4.88589014341131	0.385950730216059	7.48001686797251	0.826655653183111	0.762030367124695
Bacteria.W_MI_3_Rt	11.7	1.63639169448448	2.17998483890317	2.17998483890317	8.84617214003182	1.86947882872161	34.7785687314585	16.3245780556435	0.336414074148397
Bacteria.W_MI_3_Rz	13.8	1.61932770686548	2.39106798079312	2.39106798079312	10.9251555710479	2.15092976463865	60.5524720164939	26.1140128372921	0.227901513190758
Bacteria.W_MI_4_Lv	6.2	1.54919333848297	1.49234854125201	1.49234854125201	4.44752846717838	1.21838433788082	9.35825958525138	3.59947008357058	0.662516351840806
Bacteria.W_MI_4_Rt	11.8	2.0976176963403	2.29086602341863	2.29086602341863	9.88349331261645	1.87775161677247	35.1530989185775	27.6803439977303	0.335674531207945
Bacteria.W_MI_5_Lv	4.5	0.97182531580755	1.21306485861495	1.21306485861495	3.36377837522109	0.736465437736344	5.64864014004749	1.63923630392239	0.796651917706015
Bacteria.W_MI_5_Rt	11.7	1.49443411809733	2.26538826999162	2.26538826999162	9.63486480383568	1.9192809090214	29.0214871832895	7.90390110049029	0.403149567288089
Bacteria.W_MI_5_Rz	10.5	1.95789002074512	2.01002549753005	2.01002549753005	7.46350764590359	2.12006223302778	27.0479748529883	8.08962907938922	0.388199118679672
Bacteria.W_MO_1_Bs	5.1	1.44913767461894	0.91802562013729	0.91802562013729	2.50434098513111	0.569418179458386	9.38216287824258	5.03786413057331	0.543584679373559
Bacteria.W_MO_1_Lv	3.3	0.483045891539648	0.99365837150879	0.99365837150879	2.70109803916138	0.259933218622763	3.85331502253661	0.714157937551953	0.856405453667693
Bacteria.W_MO_1_Rt	5.8	1.13529242439509	1.36177379508732	1.36177379508732	3.90311048335085	0.857629374385056	8.31844832548179	2.47996194759787	0.697245420426901
Bacteria.W_MO_1_Rz	5.5	1.90029237516523	0.979203163876977	0.979203163876977	2.66233395261832	1.04622103919878	11.4625848645073	8.00159025887131	0.47982196555248
Bacteria.W_MO_2_Bs	11.5	2.59272486435067	2.03427577167797	2.03427577167797	7.64671215410629	3.64642088142402	50.5767894344301	41.8931743268531	0.227377026667719
Bacteria.W_MO_2_Lv	4.9	0.994428926011753	1.1091697828439	1.1091697828439	3.03184026348126	0.480574105355502	6.94813746213767	2.52163205268222	0.705224965208512
Bacteria.W_MO_2_Rt	7	1.15470053837925	1.62212074293159	1.62212074293159	5.06381799343714	1.01136250435189	10.9829131600963	3.12811712345478	0.637353669100541
Bacteria.W_MO_2_Rz	5.4	1.71269767715535	1.00648868486181	1.00648868486181	2.7359772505323	1.02571509452743	9.94640448779536	4.48728185315699	0.542909752627295
Bacteria.W_MO_3_Bs	7.7	1.94650684275419	1.43686433995226	1.43686433995226	4.20748187778719	0.943165519412889	20.1496579998001	10.9526636829265	0.382140480998556
Bacteria.W_MO_3_Lv	2	0.666666666666667	0.254450248284171	0.254450248284171	1.28975238235301	0.203956318113286	2.36657847698772	0.69937994192302	0.845101913774559
Bacteria.W_MO_3_Rt	9.7	1.76698110409314	1.96410246674918	1.96410246674918	7.12851164182876	1.39634133645212	21.4575262797736	8.88102237430406	0.452055836890362
Bacteria.W_MO_3_Rz	8.6	1.89736659610103	1.5985446590219	1.5985446590219	4.94582931610274	1.61270107209861	23.4878632277086	14.6595598372986	0.366146546266269
Bacteria.W_MO_4_Bs	12.3	2.71006354989038	2.17904670528792	2.17904670528792	8.83787714009845	3.47876953778878	52.7466288745895	29.2808101210287	0.23319025807781
Bacteria.W_MO_4_Lv	7	1.88561808316413	1.6854733751252	1.6854733751252	5.39500418876111	1.59547648393186	11.3910991511584	6.91024211182211	0.614514886325796
Bacteria.W_MO_4_Rt	10.6	2.54732975660571	2.10058315750868	2.10058315750868	8.17093346468488	2.8410953474379	28.1278973114475	18.8335627807121	0.376850067483929
Bacteria.W_MO_4_Rz	9.6	1.7763883459299	1.69755217667391	1.69755217667391	5.46056452174895	1.60893824216145	31.1256179219605	14.6959852888133	0.308427611752786
Bacteria.W_MO_5_Bs	7.2	1.81352940116473	1.39144881997259	1.39144881997259	4.02067106371801	1.33610429199329	15.3230995395244	7.11209034199997	0.469878824543842
Bacteria.W_MO_5_Lv	6.6	2.11869981094276	1.64184828481275	1.64184828481275	5.16470654461236	1.57845719955429	10.3569868021307	5.28044537568764	0.637250981013338
Bacteria.W_MO_5_Rt	10.9	2.18326971917504	2.14895025183113	2.14895025183113	8.57585118627413	2.53810207879849	28.6435167981508	19.6082536525496	0.380539864459091
Bacteria.W_MO_5_Rz	10.4	2.27058484879019	1.95549789241317	1.95549789241317	7.06743697109735	1.96636698032329	32.5369881008377	19.521183189416	0.319636223481061
Bacteria.W_RI_1_Lv	5.8	0.918936583472681	1.47107233914569	1.47107233914569	4.3539014976696	0.991734369612046	8.0273820097328	1.77373833307661	0.72252696993463
Bacteria.W_RI_1_Rt	9.3	1.76698110409314	1.90964089266444	1.90964089266444	6.75066415018662	1.5686931196313	19.792666499954	8.75111600919738	0.469870999949482
Bacteria.W_RI_1_Rz	7.3	1.70293863659264	1.2869426176072	1.2869426176072	3.62169669970439	0.841314409152991	18.6453431841484	6.76570875728706	0.391518671869027
Bacteria.W_RI_2_Lv	2.9	0.567646212197547	0.622451166802471	0.622451166802471	1.86349017353938	0.361149896456247	3.43251939120112	1.10972489838017	0.844860485692762
Bacteria.W_RI_2_Rt	9.3	2.16281709300111	1.99048750037536	1.99048750037536	7.31910095719845	1.99524865019914	18.7531091690084	8.21561240452918	0.495917765752107
Bacteria.W_RI_2_Rz	4.2	1.22927259430572	0.736915381993212	0.736915381993212	2.0894803150958	0.547234526231435	6.53727202657457	2.93071763521861	0.642469822722176
Bacteria.W_RI_3_Lv	5.4	1.17378779077727	1.14940853892486	1.14940853892486	3.15632551381633	0.88471028955339	8.7136240041183	3.07160844402517	0.619719188875697
Bacteria.W_RI_3_Rt	5.7	1.15950180872841	1.3947216474594	1.3947216474594	4.03385158350934	0.69055336166058	8.0335508364523	2.78121506978786	0.709524358038067
Bacteria.W_RI_3_Rz	8	2.16024689946929	1.44662412146615	1.44662412146615	4.24874702348806	1.71862745679707	21.3730056344968	9.27284139406139	0.374303929770538
Bacteria.W_RI_4_Lv	5	0.942809041582063	1.09247922092311	1.09247922092311	2.98165710337538	1.05336217929929	7.51399672058632	1.94020980146245	0.665424831275392
Bacteria.W_RI_4_Rt	8.9	2.46981780704569	1.92700752554896	1.92700752554896	6.86892437490526	2.27196112616716	20.0711425626287	18.5035114198022	0.44342268867998
Bacteria.W_RI_4_Rz	8.9	2.33095116493961	1.68467518477844	1.68467518477844	5.39069966663947	2.54822603474398	23.2327759700379	11.3901546528448	0.38307949129617
Bacteria.W_RI_5_Lv	4	0.666666666666667	1.21954555354494	1.21954555354494	3.38564878787389	0.540777892140746	4.82826949128836	0.975391048964608	0.828454171254772
Bacteria.W_RI_5_Rt	6.9	1.28668393770792	1.5881246722348	1.5881246722348	4.89456140930513	1.06668696983433	10.7134190890743	2.7877261569996	0.644052094166348
Bacteria.W_RI_5_Rz	9.2	2.0976176963403	1.62658674922005	1.62658674922005	5.08648361116258	1.62038435477183	29.47283108746	13.0730419540295	0.312151892456452
Bacteria.X_MI_1_Bs	6.8	1.81352940116473	1.30639758287591	1.30639758287591	3.69284654797947	1.27702414071594	13.9898695521514	5.65195110377672	0.486066004736567
Bacteria.X_MI_2_Bs	15.7	1.49443411809733	2.65587317663569	2.65587317663569	14.2374124092102	1.8111113311126	88.9224953751429	48.2059053796085	0.1765582480987
Bacteria.X_MI_3_Bs	7.8	1.31656117720877	1.43647020078502	1.43647020078502	4.20582387114784	1.31836946182383	18.4828845667994	5.25874641749481	0.422012049678169
Bacteria.X_MI_4_Bs	8.3	1.56702123647242	1.5986889141368	1.5986889141368	4.94654282874167	1.42209559983996	19.3915305707798	7.84597049828504	0.428021912437735
Bacteria.X_MI_5_Bs	15.4	2.11869981094276	2.60290372771394	2.60290372771394	13.5028898799062	3.17363993835235	94.7003557547075	58.4230214955159	0.162618185298997
Bacteria.X_RI_1_Bs	7.4	1.71269767715535	1.41217373396597	1.41217373396597	4.10486860541068	1.22501840491785	15.9742778727482	5.47809589890772	0.463244727489324
Bacteria.X_RI_2_Bs	4.8	1.3984117975602	0.820038941008882	0.820038941008882	2.27058825480826	0.630459428301416	8.56750571219736	4.47524453351234	0.560256410820521
Bacteria.X_RI_3_Bs	3.7	1.25166555703457	0.633683371921731	0.633683371921731	1.8845392699908	0.576554909456506	5.31974986609923	2.53314443062718	0.695521423587735
Bacteria.X_RI_4_Bs	5.5	1.26929551764398	0.966619187954859	0.966619187954859	2.62904112368414	0.647155440582616	10.4425494702651	4.26308249855255	0.526691304231894
Bacteria.X_RI_5_Bs	7.6	2.17050941281329	1.3674138276999	1.3674138276999	3.92518634955077	1.89147321853671	21.0564119940333	15.2885207493543	0.360935186970771
