# Supplementary material for: The Effects of Cropping Regimes on Fungal and Bacterial Communities of Wheat and Faba Bean in a Greenhouse Pot Experiment Differ between Plant Species and Compartment
Source: Front Microbiol. 2017 May 29;8:902. doi: 10.3389/fmicb.2017.00902 (PMC5447230; doi:10.3389/fmicb.2017.00902)
Supplement: Supplementary file 12 [file DataSheet1.zip › R_code/AssociatedOtus/AssociatedOtus.R]

library(indicspecies)

TAB1 = read.delim("Bacteria_otu_table_tax.txt", row.names = 1)
TAB2 = t(TAB1[,-109])
TAB3 = TAB2[which(rowSums(TAB2) >= 276),]
TAB4 = as.data.frame(TAB3 / rowSums(TAB3))
rowSums(TAB4)

TAX = data.frame(ID = row.names(TAB1), TAX = TAB1$Taxonomy)
id2tax = function (x) 
{
  LIST = NULL
  for(i in x)
  {
    LIST = c(LIST, as.character(TAX$TAX[which(TAX$ID == i)]))
  }
  return(LIST)
}

C = NULL
M = NULL
P = NULL
R = NULL
for(i in strsplit(gsub(row.names(TAB4), pattern = "Bacteria.", replacement = ""), split = "_"))
{
  P = c(P, i[1])
  M = c(M, i[2])
  C = c(C, i[4])
  R = c(R, i[3])
}
C
M
P
R

VAR = paste(P, C)
for(i in unique(VAR))
{
  if(i == "FB Bs") next
  if(i == "W Bs") next
  if(i == "X Bs") next

  j = which(VAR == i)
  print(i)
  FILE = paste("Bacteria_Associated_", i, ".txt", sep = "")
  S1 = multipatt(TAB4[j,], cluster = M[j], func = "r.g")$sign
  S2 = S1[intersect(which(!is.na(S1$p.value)), which(S1$p.value <= 0.05)),]            
  S3 = data.frame(S2, Treatment = rep(paste(i, collapse = " "), dim(S2)[1]), Type = rep("A", dim(S2)[1]))
  write.table(data.frame(S3, Taxonomy = id2tax(row.names(S3))), file = FILE, append = F, quote = F, sep = "\t", row.names = T, col.names = T)
  
  #FILE = paste("Bacteria_Indicator_", i, ".txt", sep = "")
  #S1 = multipatt(TAB4[j,], cluster = M[j])$sign
  #S2 = S1[intersect(which(!is.na(S1$p.value)), which(S1$p.value <= 0.05)),]            
  #S3 = data.frame(S2, Treatment = rep(paste(i, collapse = " "), dim(S2)[1]), Type = rep("I", dim(S2)[1]))
  #write.table(data.frame(S3, Taxonomy = id2tax(row.names(S3))), file = FILE, append = F, quote = F, sep = "\t", row.names = T, col.names = T)
}

j = grep(VAR, pattern = "Bs")
j = j[c(1:5,11:20)]
VAR[j]
FILE = paste("Bacteria_Associated_FB_BS.txt", sep = "")
S1 = multipatt(TAB4[j,], cluster = M[j], func = "r.g")$sign
S2 = S1[intersect(which(!is.na(S1$p.value)), which(S1$p.value <= 0.05)),]            
S3 = data.frame(S2, Treatment = rep(paste(i, collapse = " "), dim(S2)[1]), Type = rep("A", dim(S2)[1]))
write.table(data.frame(S3, Taxonomy = id2tax(row.names(S3))), file = FILE, append = F, quote = F, sep = "\t", row.names = T, col.names = T)


j = grep(VAR, pattern = "Bs")
j = j[c(6:20)]
VAR[j]
FILE = paste("Bacteria_Associated_W_BS.txt", sep = "")
S1 = multipatt(TAB4[j,], cluster = M[j], func = "r.g")$sign
S2 = S1[intersect(which(!is.na(S1$p.value)), which(S1$p.value <= 0.05)),]            
S3 = data.frame(S2, Treatment = rep(paste(i, collapse = " "), dim(S2)[1]), Type = rep("A", dim(S2)[1]))
write.table(data.frame(S3, Taxonomy = id2tax(row.names(S3))), file = FILE, append = F, quote = F, sep = "\t", row.names = T, col.names = T)
