# Supplementary material for: The Effects of Cropping Regimes on Fungal and Bacterial Communities of Wheat and Faba Bean in a Greenhouse Pot Experiment Differ between Plant Species and Compartment
Source: Front Microbiol. 2017 May 29;8:902. doi: 10.3389/fmicb.2017.00902 (PMC5447230; doi:10.3389/fmicb.2017.00902)
Supplement: Supplementary file 12 [file DataSheet1.zip › R_code/BetaDiversity/BetaDiversity.R]

library(vegan)

TAB = read.delim("Bacteria_otu_table_tax.txt", row.names = 1)
TAB2 = t(TAB[,-109])
sort(rowSums(TAB2))

SIZE = 276
TAB3 = TAB2[which(rowSums(TAB2) >= SIZE),]

SUB = rrarefy(x = TAB3, sample = SIZE)
#write.table(t(SUB), file = "Bacteria_subsampled.txt", append = F, quote = F, sep = "\t", row.names = T, col.names = T)
SUB = t(read.delim("Bacteria_subsampled.txt"))
dim(SUB)

row.names(SUB)
C = NULL
M = NULL
P = NULL
R = NULL
for(i in strsplit(gsub(row.names(SUB), pattern = "Bacteria.", replacement = ""), split = "_"))
{
  P = c(P, i[1])
  M = c(M, i[2])
  C = c(C, i[4])
  R = c(R, i[3])
}
C
M
P
R

DIST = as.matrix(vegdist(SUB))

j = which(P == "FB")
adonis(DIST[j,j] ~ C[j])

for(i in unique(C))
{
  j = intersect(which(C == i), which(P != "W"))
  
  p = adonis(DIST[j,j] ~ M[j], permutations = 999)
  cat("FB\t", i, "\t", p$aov.tab$R2[1], "\t", p$aov.tab$'Pr(>F)'[1], "\n")
  V = unique(M[j])
  for(k in 1:3)
  {
    l = j[which(M[j] != V[k])]
    m = paste(unique(M[l]), collapse = ":")
    if(length(unique(M[l])) == 1) next
    p = adonis(DIST[l,l] ~ M[l], permutations = 999)
    cat("FB\t", i, "\t", m, "\t", p$aov.tab$R2[1], "\t", p$aov.tab$'Pr(>F)'[1], "\n")
  }
  
  j = intersect(which(C == i), which(P != "FB"))
  
  p = adonis(DIST[j,j] ~ M[j], permutations = 999)
  cat("W\t", i, "\t", p$aov.tab$R2[1], "\t", p$aov.tab$'Pr(>F)'[1], "\n")
  V = unique(M[j])
  for(k in 1:3)
  {
    l = j[which(M[j] != V[k])]
    m = paste(unique(M[l]), collapse = ":")
    if(length(unique(M[l])) == 1) next
    p = adonis(DIST[l,l] ~ M[l], permutations = 999)
    cat("W\t", i, "\t", m, "\t", p$aov.tab$R2[1], "\t", p$aov.tab$'Pr(>F)'[1], "\n")
  }
}

PCH = c(19,20)
COL = c("green","darkgreen","darkkhaki","red","darkred","darkorange")

svg(filename = "Bacteria.svg", width = 3, height = 14, family = "sans")
par(mfrow = c(4,1))
MIX = paste(P, M, sep="_")
for(i in unique(C)[c(3,1,2,4)])
{
  print(i)
  if(i == "Bs") COL = c("green","darkgreen","blue", "darkblue")
  j = which(C == i)
  adonis(DIST[j,j] ~ MIX[j])
  C[j]
  MIX[j]
  as.dist(DIST[j,j])
  plot(hclust(as.dist(DIST[j,j])))
  row.names(TAB3)[j]
  X = metaMDS(DIST[j,j], trymax = 1000)
  plot(X, type="n", main=i)
  ordihull(X, groups = MIX[j], label=F, draw = "polygon", col=COL, alpha = 0.5, border = F)
  ordispider(X, groups = MIX[j])
  points(X, pch=20, col=COL[as.numeric(as.factor(MIX[j]))], cex=0.5)
  text(X, labels = row.names(DIST[j,j]))
  legend("topright", legend = unique(MIX[j]), col = COL, pch=15)
}
dev.off()
