# Supplementary material for: The Effects of Cropping Regimes on Fungal and Bacterial Communities of Wheat and Faba Bean in a Greenhouse Pot Experiment Differ between Plant Species and Compartment
Source: Front Microbiol. 2017 May 29;8:902. doi: 10.3389/fmicb.2017.00902 (PMC5447230; doi:10.3389/fmicb.2017.00902)
Supplement: Supplementary file 12 [file DataSheet1.zip › R_code/CoOc/BacteriaFungi.R]

bTAB1 = read.delim("Bacteria_otu_table_tax.txt", row.names = 1)
bTAB2 = t(bTAB1[,-109])
bTAB3 = bTAB2[which(rowSums(bTAB2) >= 276),]
bTAB4 = as.data.frame(bTAB3 / rowSums(bTAB3))

fTAB1 = read.delim("Fungi_otu_table_tax.txt", row.names = 1)
fTAB2 = t(fTAB1[,-109])
fTAB3 = fTAB2[which(rowSums(fTAB2) >= 20),]
fTAB4 = as.data.frame(fTAB3 / rowSums(fTAB3))

bID = gsub(row.names(bTAB4), pattern = "Bacteria.", replacement = "")
fID = gsub(row.names(fTAB4), pattern = "Fungi.", replacement = "")

bID2 = NULL
for (i in 1:length(bID))
{
  if(bID[i] %in% fID) bID2 = c(bID2, i)
}
bID2

fID2 = NULL
for (i in 1:length(fID))
{
  if(fID[i] %in% bID) fID2 = c(fID2, i)
}
fID2

bTAB5 = bTAB4[bID2,]
fTAB5 = fTAB4[fID2,]

cbind(bID[bID2], fID[fID2])

TAX = data.frame(ID = c(row.names(bTAB1), row.names(fTAB1)), TAX = c(bTAB1$Taxonomy, fTAB1$Taxonomy))
id2tax = function (x) 
{
  LIST = NULL
  for(i in x)
  {
    LIST = c(LIST, as.character(TAX$TAX[which(TAX$ID == i)]))
  }
  return(LIST)
}

C = NULL
M = NULL
P = NULL
R = NULL
for(i in strsplit(gsub(row.names(bTAB5), pattern = "Bacteria.", replacement = ""), split = "_"))
{
  P = c(P, i[1])
  M = c(M, i[2])
  C = c(C, i[4])
  R = c(R, i[3])
}
C
M
P
R
table(C)
sink("Both_Interactions.txt")
VAR = paste(P, C, M)
for(i in unique(VAR))
{
  j = which(VAR == i)
  
  PLUS = 0
  MINUS = 0

  bTAB6 = bTAB5[j,]
  fTAB6 = fTAB5[j,]
  bn = dim(bTAB6)[1]
  fn = dim(fTAB6)[1]
  if(bn <= 1) next
  if(fn <= 1) next
  bn = dim(bTAB6)[2]
  fn = dim(fTAB6)[2]
  

  for(b in 1:bn)
  {
    for(f in 1:fn)
    {
      otu1 = bTAB6[,b]
      otu2 = fTAB6[,f]
      if(sum(otu1) == 0) next
      if(sum(otu2) == 0) next
      cor = cor.test(otu1, otu2, method = "spearman", exact = F)
      if(is.na(cor$p.value)) next
      if(cor$p.value <= 0.05 && abs(cor$estimate) >= 0.6)
      {
        if(cor$estimate > 0) PLUS = PLUS + 1
        if(cor$estimate < 0) MINUS = MINUS + 1
      }
    }
  }
  cat(i, "\t", PLUS, "\t", MINUS, "\t", PLUS/(PLUS+MINUS), "\n")
}
sink()
