# Supplementary material for: The Effects of Cropping Regimes on Fungal and Bacterial Communities of Wheat and Faba Bean in a Greenhouse Pot Experiment Differ between Plant Species and Compartment
Source: Front Microbiol. 2017 May 29;8:902. doi: 10.3389/fmicb.2017.00902 (PMC5447230; doi:10.3389/fmicb.2017.00902)
Supplement: Supplementary file 12 [file DataSheet1.zip › R_code/CoOc/Fungi.R]

TAB1 = read.delim("Fungi_otu_table_tax.txt", row.names = 1)
TAB2 = t(TAB1[,-109])
TAB3 = TAB2[which(rowSums(TAB2) >= 20),]
TAB4 = as.data.frame(TAB3 / rowSums(TAB3))
rowSums(TAB4)

TAX = data.frame(ID = row.names(TAB1), TAX = TAB1$Taxonomy)
id2tax = function (x) 
{
  LIST = NULL
  for(i in x)
  {
    LIST = c(LIST, as.character(TAX$TAX[which(TAX$ID == i)]))
  }
  return(LIST)
}

C = NULL
M = NULL
P = NULL
R = NULL
for(i in strsplit(gsub(row.names(TAB4), pattern = "Bacteria.", replacement = ""), split = "_"))
{
  P = c(P, i[1])
  M = c(M, i[2])
  C = c(C, i[4])
  R = c(R, i[3])
}
C
M
P
R

sink("Fungi_Interactions.txt")
VAR = paste(P, C, M)
for(i in unique(VAR))
{
  j = which(VAR == i)
  
  PLUS = 0
  MINUS = 0
  TAB5 = TAB4[j,]
  n = dim(TAB5)[2]
  for(c1 in 1:(n-1))
  {
    for(c2 in (c1+1):n)
    {
      #cat(c1, "\t", c2, "\n")
      otu1 = TAB5[,c1]
      otu2 = TAB5[,c2]
      if(sum(otu1) == 0) next
      if(sum(otu2) == 0) next
      cor = cor.test(otu1, otu2, method = "spearman", exact = F)
      if(is.na(cor$p.value)) next
      if(cor$p.value <= 0.05 && abs(cor$estimate) >= 0.6)
      {
        if(cor$estimate > 0) PLUS = PLUS + 1
        if(cor$estimate < 0) MINUS = MINUS + 1
      }
    }
  }
  cat(i, "\t", PLUS, "\t", MINUS, "\t", PLUS/(PLUS+MINUS), "\n")
}
sink()
