# Supplementary material for: The Effects of Cropping Regimes on Fungal and Bacterial Communities of Wheat and Faba Bean in a Greenhouse Pot Experiment Differ between Plant Species and Compartment
Source: Front Microbiol. 2017 May 29;8:902. doi: 10.3389/fmicb.2017.00902 (PMC5447230; doi:10.3389/fmicb.2017.00902)
Supplement: Supplementary file 12 [file DataSheet1.zip › R_code/HeatmapStatAnalysis/Skript_Fungi.R]

range01 <- function(x){(x-min(x))/(max(x)-min(x))}

TAB = read.delim("Fungi_otu_table_tax.txt", row.names = 1)
TAB2 = t(t(TAB[,-108]) / colSums(TAB[,-108]))

C = NULL
M = NULL
P = NULL
R = NULL
for(i in strsplit(gsub(colnames(TAB2), pattern = "Fungi.", replacement = ""), split = "_"))
{
  P = c(P, i[1])
  M = c(M, i[2])
  C = c(C, i[4])
  R = c(R, i[3])
}
C
M = gsub(M, pattern = "MI", replacement = "XI")
P
R

TAX = NULL
for(i in strsplit(as.character(TAB$Taxonomy),split = ";"))
{
  i
  j = i[c(2,length(i))]
  j
  k = paste(j, collapse = ":")
  TAX = c(TAX, k)
}
AGG = aggregate(TAB2, by=list(TAX),sum)
row.names(AGG) = AGG$Group.1
AGG2 = AGG[,-1]

MIX = paste(C,P,M, sep = ".")
AGG3 = AGG2[which(rowMeans(AGG2) >= 0.01),]


### Heapmap testing

MIX = paste(C,P,M, sep = ".")
MIX2 = paste(C,P,M, R, sep = ".")
AGG4 = aggregate(t(AGG3), by = list(MIX2), mean)
row.names(AGG4) = AGG4$Group.1
AGG5 = t(AGG4[,-1])

for(i in 1:dim(AGG5)[1])
{
  file = row.names(AGG5)[i]
  file = gsub(file, pattern = ":", replacement = "_")
  file = gsub(file, pattern = " ", replacement = "_")
  file = paste("Fungi_", file, ".txt", sep = "")
  
  j = pairwise.t.test(x = AGG5[i,], g = MIX, p.adjust.method = "none")
  write.table(x = j$p.value, file = file, append = F, quote = F, sep = "\t", row.names = T, col.names = T)
}
